# Supplementary material for: 6-Bromo-1-methyl-4-[2-(4-methyl­benzyl­idene)hydrazinyl­idene]-3H-2λ6,1-benzothia­zine-2,2-dione
Source: Acta Crystallogr Sect E Struct Rep Online. 2011 Jul 23;67(Pt 8):o2092. doi: 10.1107/S1600536811028406 (PMC3213534; doi:10.1107/S1600536811028406)
Supplement: Supplementary file 2 [file e-67-o2092-Isup2.hkl]

# 
# h,k,l, Fc-squared, Fo-squared, sigma(Fo-squared) and status flag 
# 
data_I
_shelx_title ' HS48Z3_0m in P2(1)' 
_shelx_refln_list_code          4 
_shelx_F_calc_maximum      136.84 
_exptl_crystal_F_000       412.00 
_reflns_d_resolution_high  0.7491 
 
loop_ 
 _symmetry_equiv_pos_as_xyz 
 'x, y, z' 
 '-x, y+1/2, -z' 
 
_cell_length_a     9.1077 
_cell_length_b     6.8328 
_cell_length_c    14.1765 
_cell_angle_alpha  90.000 
_cell_angle_beta   96.807 
_cell_angle_gamma  90.000 
 
_shelx_F_squared_multiplier     1.000 
 
loop_ 
 _refln_index_h 
 _refln_index_k 
 _refln_index_l 
 _refln_F_squared_calc 
 _refln_F_squared_meas 
 _refln_F_squared_sigma 
 _refln_observed_status 
   2  -8   0        4.52        4.00      4.69 o 
   3  -8   0       38.13       40.80      6.88 o 
   4  -8   0        3.55       11.60      6.71 o 
   5  -8   0        5.92       11.42      7.38 o 
   1  -7   0       85.41       87.25      7.42 o 
   2  -7   0       44.91       43.16      5.64 o 
   3  -7   0       11.80       10.39      5.11 o 
   4  -7   0       13.29       13.85      5.32 o 
   5  -7   0        4.06        5.22      4.13 o 
   6  -7   0       29.24       36.26      5.66 o 
   7  -7   0        1.72        3.76      5.70 o 
   0  -6   0      343.62      336.52     25.70 o 
   1  -6   0       57.70       61.96      3.00 o 
   2  -6   0       41.88       46.03      7.17 o 
   3  -6   0        4.04        5.00      1.81 o 
   4  -6   0       47.61       43.23      3.72 o 
   5  -6   0       29.45       33.24      4.52 o 
   6  -6   0        3.52       12.10      4.66 o 
   7  -6   0       32.72       39.30      5.79 o 
   8  -6   0        0.21        2.66     10.02 o 
   9  -6   0        0.30        7.12      6.46 o 
   1  -5   0      292.42      275.67     10.71 o 
   2  -5   0      221.55      219.09      7.09 o 
   3  -5   0      166.77      163.11      5.97 o 
   4  -5   0       32.22       32.77      2.58 o 
   5  -5   0      207.06      199.46     12.02 o 
   6  -5   0      130.12      139.88     10.23 o 
   7  -5   0        7.15        3.87      8.39 o 
   8  -5   0       20.49       21.99      5.38 o 
   9  -5   0        9.90        7.95      6.09 o 
  10  -5   0        0.70       -1.48      6.66 o 
   0  -4   0      656.72      641.31     25.28 o 
   1  -4   0      407.75      391.47     17.26 o 
   2  -4   0      132.82      135.58      4.45 o 
   3  -4   0      688.21      717.86     21.66 o 
   4  -4   0      285.04      280.79      9.46 o 
   5  -4   0       92.95       89.93      4.93 o 
   6  -4   0       49.05       48.85      5.06 o 
   7  -4   0      133.15      158.03     14.34 o 
   8  -4   0        5.51        5.20      5.05 o 
   9  -4   0        9.25       12.85      5.63 o 
  10  -4   0        7.56       18.39      6.88 o 
   1  -3   0      323.67      367.58     11.22 o 
   2  -3   0     3553.89     3762.19    111.25 o 
   3  -3   0      805.58      819.02     23.96 o 
   4  -3   0      330.37      334.71     10.73 o 
   5  -3   0      339.78      331.02     12.22 o 
   6  -3   0       68.15       68.82      5.50 o 
   7  -3   0       35.08       34.77      3.89 o 
   8  -3   0       19.72       24.21      4.97 o 
   9  -3   0       30.02       34.38      6.28 o 
  10  -3   0       24.97       20.86      6.45 o 
  11  -3   0        0.20       -6.69      6.69 o 
   1  -2   0     2854.13     2963.16     97.24 o 
   2  -2   0       94.33       95.53      5.69 o 
   3  -2   0     2248.76     2242.31     66.50 o 
   4  -2   0      545.05      548.48     18.73 o 
   5  -2   0       95.67       98.34      7.46 o 
   6  -2   0       48.16       42.05      4.13 o 
   7  -2   0      161.74      161.27     12.57 o 
   8  -2   0       61.82       60.08      7.97 o 
   9  -2   0       42.46       42.04      6.09 o 
  10  -2   0       12.98       23.05      6.67 o 
  11  -2   0        8.43       16.86      7.37 o 
   1  -1   0     4178.79     4259.96    120.79 o 
   2  -1   0     2890.34     3128.05    113.46 o 
   3  -1   0      434.94      471.97     19.22 o 
   4  -1   0       22.09       20.61      1.73 o 
   5  -1   0      638.82      631.03     20.12 o 
   6  -1   0      380.42      388.31     16.91 o 
   7  -1   0       33.43       33.96      3.52 o 
   8  -1   0       23.94       22.64      4.56 o 
   9  -1   0      192.38      188.87     12.12 o 
  10  -1   0        6.17        5.52      5.40 o 
  11  -1   0        0.42       -5.25      7.76 o 
   2   0   0     1527.63     1470.88     49.58 o 
   3   0   0      145.23      141.36      4.64 o 
   4   0   0      985.58     1056.83     35.85 o 
   5   0   0       78.65       75.54      4.32 o 
   6   0   0       10.54        6.73      3.25 o 
   7   0   0      256.50      260.31     11.52 o 
   8   0   0      195.67      181.76     11.17 o 
   9   0   0        0.13        4.05      4.99 o 
  10   0   0       35.84       39.32      6.21 o 
  11   0   0       57.90       55.31      9.16 o 
  12   0   0        4.86        4.44      9.97 o 
   1   1   0     4622.41     4684.40    171.40 o 
   2   1   0     3313.92     3575.85    101.34 o 
   3   1   0      464.47      504.72     16.83 o 
   4   1   0       34.90       34.18      2.15 o 
   5   1   0      539.41      514.91     23.22 o 
   6   1   0      439.31      431.74     16.98 o 
   7   1   0       46.51       46.35      4.45 o 
   8   1   0       36.55       34.94      4.88 o 
   9   1   0      203.80      202.28     12.26 o 
  10   1   0        3.02       -1.71      7.88 o 
  11   1   0        0.42        8.51     10.04 o 
   0   2   0     5582.81     5669.66    282.67 o 
   1   2   0     2757.13     2858.31     75.58 o 
   2   2   0      100.98       92.19      2.94 o 
   3   2   0     2120.20     2133.84    106.31 o 
   5   2   0      148.82      145.47      6.25 o 
   6   2   0       33.78       29.02      3.10 o 
   7   2   0      185.15      165.94      9.80 o 
   8   2   0       62.58       56.53      5.68 o 
   9   2   0       36.99       28.37      7.95 o 
  10   2   0       14.63       27.35      9.64 o 
   2   3   0     3416.07     3648.98    128.25 o 
   3   3   0      752.31      754.74     24.54 o 
   4   3   0      350.46      346.12     13.96 o 
   5   3   0      402.30      368.60     27.73 o 
   6   3   0       68.44       61.58      4.29 o 
   7   3   0       45.18       38.41      4.65 o 
   8   3   0       13.90       14.42      7.15 o 
   0   4   0      637.27      648.55     33.07 o 
   1   4   0      490.68      480.68     16.14 o 
   2   4   0      115.72      114.04      4.85 o 
   3   4   0      685.26      698.30     25.15 o 
   4   4   0      330.94      309.82     11.05 o 
   5   4   0       77.24       77.73      3.74 o 
   6   4   0       55.95       56.13      4.56 o 
   1   5   0      255.44      245.48     10.41 o 
   2   5   0      233.99      225.45      9.20 o 
   3   5   0      195.64      201.94      8.44 o 
   4   5   0       36.62       41.55      5.86 o 
   5   5   0      257.38      239.42     11.07 o 
   6   5   0      131.47      117.05     10.69 o 
   7   5   0        4.64        5.18      5.00 o 
   8   5   0       16.63        7.81     10.37 o 
   9   5   0       11.40       11.92      7.18 o 
  10   5   0        0.76       -1.46      6.20 o 
   0   6   0      368.45      362.67     19.47 o 
   1   6   0       45.62       45.19      4.05 o 
   2   6   0       44.53       48.76      4.05 o 
   3   6   0       12.69       10.53      4.53 o 
   4   6   0       62.08       53.21      6.25 o 
   5   6   0       25.56       30.55      6.04 o 
   6   6   0        2.56       -0.41      8.24 o 
   7   6   0       35.34       40.32      7.12 o 
   8   6   0        0.49        2.78      6.38 o 
   9   6   0        0.32       -4.81      6.26 o 
   1   7   0       67.62       78.47      5.42 o 
   2   7   0       50.46       54.92      5.67 o 
   3   7   0        8.20        8.01      5.61 o 
   4   7   0       11.12        9.54      5.80 o 
   5   7   0        4.21        4.30      5.73 o 
   6   7   0       33.69       43.93     10.72 o 
   7   7   0        0.93       -0.33      6.48 o 
   0   8   0        2.21        0.16      6.20 o 
   1   8   0        5.54        6.49      4.46 o 
   2   8   0        4.79        7.22      6.42 o 
   3   8   0       40.33       38.84      7.30 o 
   4   8   0        5.23        1.21      6.28 o 
   5   8   0        7.00        2.77      6.87 o 
   1   9   0        6.82        3.29      6.17 o 
  -5  -8   1        1.69        3.15      6.69 o 
  -4  -8   1       23.42       24.35      7.06 o 
  -3  -8   1       25.10       21.83      6.38 o 
  -2  -8   1       10.25       10.02      4.73 o 
   1  -8   1        4.49       11.57      3.96 o 
   2  -8   1        4.04       12.13      4.97 o 
   3  -8   1        7.87       14.93      5.91 o 
   4  -8   1        6.32        7.18      6.64 o 
   5  -8   1        3.48        3.33      7.37 o 
  -7  -7   1        2.67        4.05      5.65 o 
  -6  -7   1        1.30        2.69      4.78 o 
  -5  -7   1        8.86        4.46      4.16 o 
  -4  -7   1       11.81       19.90      5.43 o 
  -3  -7   1        1.30        1.03      2.48 o 
  -2  -7   1       28.53       30.52      4.93 o 
  -1  -7   1       37.27       35.45      4.11 o 
   0  -7   1       27.52       25.48      3.24 o 
   1  -7   1       65.86       66.24      5.95 o 
   2  -7   1       89.50       88.16      9.24 o 
   3  -7   1       47.80       54.89      6.64 o 
   4  -7   1        2.85        1.17      3.35 o 
   5  -7   1       36.64       45.89      5.05 o 
   6  -7   1        3.62        8.44      4.91 o 
   7  -7   1        0.75        0.64      5.45 o 
  -9  -6   1        0.25       10.22      6.30 o 
  -8  -6   1       13.27       18.33      5.90 o 
  -7  -6   1       18.00       15.27      5.32 o 
  -6  -6   1       26.19       21.82      4.69 o 
  -5  -6   1       17.86       22.15      3.62 o 
  -4  -6   1       47.64       43.49      3.71 o 
  -3  -6   1      134.88      135.17      6.54 o 
  -2  -6   1        7.19        6.93      1.55 o 
  -1  -6   1       91.24       85.45      3.16 o 
   0  -6   1       66.41       64.96      3.03 o 
   1  -6   1      163.61      165.09      7.04 o 
   2  -6   1       59.55       59.02      5.59 o 
   3  -6   1       17.68       24.58      2.23 o 
   4  -6   1      200.66      197.18     10.88 o 
   5  -6   1       21.62       18.85      4.11 o 
   6  -6   1        7.91        7.72      4.35 o 
   7  -6   1        9.12       13.45      5.20 o 
   8  -6   1        4.52       13.97      5.74 o 
 -10  -5   1        1.07        5.21      6.70 o 
  -9  -5   1       27.09       31.82      6.63 o 
  -8  -5   1        2.99        4.94      4.96 o 
  -7  -5   1       23.27       22.50      5.07 o 
  -6  -5   1       90.56       79.15      6.61 o 
  -5  -5   1      150.69      160.02      7.50 o 
  -4  -5   1      118.41      125.29      5.42 o 
  -3  -5   1       35.38       34.32      2.08 o 
  -2  -5   1      255.90      242.57      7.63 o 
  -1  -5   1       25.54       26.77      1.40 o 
   0  -5   1       23.17       23.83      1.64 o 
   1  -5   1       67.64       69.61      3.92 o 
   2  -5   1      160.93      166.36      5.39 o 
   3  -5   1      195.90      190.82      6.03 o 
   4  -5   1       48.64       50.69      3.30 o 
   5  -5   1       82.72       98.83      6.89 o 
   6  -5   1       33.72       24.82      4.39 o 
   7  -5   1       15.41       17.34      6.23 o 
   8  -5   1        2.18        0.60      5.36 o 
   9  -5   1        8.54       20.09      6.34 o 
 -10  -4   1        5.30       -1.36      9.95 o 
  -9  -4   1        0.35        3.23      5.65 o 
  -8  -4   1       54.64       47.55      6.10 o 
  -7  -4   1       97.24       97.98      5.91 o 
  -6  -4   1       53.51       60.23      4.27 o 
  -5  -4   1      113.62      114.80      4.91 o 
  -4  -4   1       58.37       63.56      4.46 o 
  -3  -4   1      453.99      451.36     13.13 o 
  -2  -4   1      163.88      169.73      5.88 o 
  -1  -4   1       33.39       34.07      1.48 o 
   0  -4   1     1391.05     1385.80     53.46 o 
   1  -4   1      666.65      622.58     23.91 o 
   2  -4   1       46.39       52.35      2.52 o 
   3  -4   1      186.16      183.91      6.37 o 
   4  -4   1       80.72       85.01      4.15 o 
   5  -4   1      212.53      210.63      9.73 o 
   6  -4   1      163.61      156.20      9.39 o 
   7  -4   1       32.62       37.33      5.03 o 
   8  -4   1       30.48       35.88     10.54 o 
   9  -4   1        6.77        4.70      5.57 o 
  10  -4   1        6.87        7.27      6.66 o 
 -11  -3   1        2.27       -5.42      6.75 o 
 -10  -3   1        1.27        4.05      6.10 o 
  -9  -3   1       59.61       70.96      7.39 o 
  -8  -3   1       71.13       88.78      7.08 o 
  -7  -3   1       12.14       16.16      3.53 o 
  -6  -3   1      151.42      158.43      6.75 o 
  -5  -3   1      131.15      124.76      4.80 o 
  -4  -3   1       67.56       74.33      3.24 o 
  -3  -3   1       14.41       15.94      1.52 o 
  -2  -3   1      923.73      949.46     33.49 o 
  -1  -3   1     1429.95     1348.87     40.81 o 
   0  -3   1       57.00       51.53      2.54 o 
   1  -3   1     2774.26     2748.08     81.61 o 
   2  -3   1      864.82     1006.69     30.39 o 
   3  -3   1      481.59      483.88     17.68 o 
   4  -3   1       93.27       97.42      4.74 o 
   5  -3   1       45.10       46.02      3.19 o 
   6  -3   1      257.26      272.84     14.91 o 
   7  -3   1      173.76      162.72     14.27 o 
   8  -3   1       28.92       30.48      5.28 o 
   9  -3   1       17.72       29.46      6.06 o 
  10  -3   1        4.68       11.64      9.95 o 
  11  -3   1        5.75       12.92      7.57 o 
 -11  -2   1        7.16       14.99      6.80 o 
 -10  -2   1        2.03       -0.08     11.12 o 
  -9  -2   1       45.49       36.03      6.30 o 
  -8  -2   1       32.65       29.80      5.08 o 
  -7  -2   1       79.01       86.85      5.05 o 
  -6  -2   1      177.40      184.89      9.57 o 
  -5  -2   1       29.92       25.64      2.01 o 
  -4  -2   1     1588.11     1697.38     50.47 o 
  -3  -2   1     1123.57     1195.17     40.24 o 
  -2  -2   1      696.01      675.32     21.10 o 
  -1  -2   1       38.31       46.13      3.38 o 
   0  -2   1     2987.92     2875.62     89.45 o 
   1  -2   1     1341.73     1398.25     43.31 o 
   2  -2   1      831.13      886.16     30.37 o 
   3  -2   1       88.53       82.27      3.38 o 
   4  -2   1      196.33      184.30      6.84 o 
   5  -2   1      370.11      394.59     19.36 o 
   6  -2   1      174.25      169.72      9.95 o 
   7  -2   1      789.72      876.85     42.16 o 
   8  -2   1       77.30       74.11      6.56 o 
   9  -2   1       29.29       16.39      6.32 o 
  10  -2   1        9.50        9.45      6.33 o 
  11  -2   1        0.89       11.39      6.89 o 
 -12  -1   1       10.42       14.68     12.34 o 
 -11  -1   1        0.63       -1.49      6.76 o 
 -10  -1   1       22.78       25.49      6.20 o 
  -9  -1   1       68.63       85.30      7.51 o 
  -8  -1   1      115.79      123.74      8.22 o 
  -7  -1   1       29.82       27.52      3.39 o 
  -6  -1   1      204.62      215.74      8.35 o 
  -5  -1   1      202.70      186.47      7.34 o 
  -4  -1   1      657.19      626.05     17.12 o 
  -3  -1   1     1006.01     1068.95     31.55 o 
  -2  -1   1    18593.31    17425.42    483.85 o 
  -1  -1   1     4828.96     4827.41    118.12 o 
   0  -1   1     2821.18     2853.21     66.95 o 
   1  -1   1     2617.25     2626.12     72.20 o 
   2  -1   1      988.38      943.82     55.41 o 
   3  -1   1      799.36      839.66     27.23 o 
   4  -1   1       68.49       73.38      3.77 o 
   5  -1   1      369.55      373.99     16.96 o 
   6  -1   1      289.83      276.75     14.79 o 
   7  -1   1      171.51      191.89     10.74 o 
   8  -1   1        4.76        1.80      4.06 o 
   9  -1   1      129.44      139.64      9.84 o 
  10  -1   1       51.58       54.93      7.12 o 
  11  -1   1       10.11       10.30      7.11 o 
 -12   0   1        3.61       13.57     10.46 o 
 -11   0   1       85.21       82.90      8.63 o 
 -10   0   1       11.59        8.09      6.29 o 
  -9   0   1        3.34       -1.45      4.85 o 
  -8   0   1        4.43        6.44      4.27 o 
  -7   0   1       72.67       66.93      4.42 o 
  -6   0   1      193.66      180.39      8.27 o 
  -5   0   1       80.83       79.22      4.39 o 
  -4   0   1     1209.66     1265.69     42.90 o 
  -3   0   1     2365.40     2356.13     79.26 o 
  -2   0   1     2841.79     3064.66     84.40 o 
  -1   0   1     3677.17     3664.70    143.13 o 
   1   0   1      415.56      390.18     24.34 o 
   2   0   1     2346.95     2323.11     77.50 o 
   3   0   1      121.81      110.59      4.18 o 
   4   0   1     1873.43     1808.16     69.91 o 
   5   0   1      348.29      371.46     18.76 o 
   6   0   1       24.91       26.97      2.79 o 
   7   0   1      111.00      102.33      7.02 o 
   8   0   1      120.57      143.32      9.84 o 
   9   0   1       14.74       15.29      6.88 o 
  10   0   1       14.36       24.74      8.83 o 
  11   0   1        0.21        0.00      8.88 o 
 -12   1   1       10.00       12.75     11.60 o 
 -11   1   1        0.56       -7.31      8.40 o 
 -10   1   1       23.62       12.92     10.04 o 
  -9   1   1       85.52       94.66      7.43 o 
  -8   1   1       83.06       99.25      7.62 o 
  -7   1   1       32.88       28.56      3.45 o 
  -6   1   1      135.66      141.99      8.08 o 
  -5   1   1      213.14      205.46      8.69 o 
  -4   1   1      627.71      571.92     24.18 o 
  -3   1   1     1164.06     1246.20     38.60 o 
  -2   1   1    18724.60    17798.83    527.54 o 
  -1   1   1     4152.02     4236.07    142.70 o 
   0   1   1     2626.77     2639.73     71.97 o 
   1   1   1     2176.69     2198.16     72.65 o 
   2   1   1     1339.57     1262.65     35.33 o 
   3   1   1      752.48      768.28     31.79 o 
   4   1   1       59.69       63.25      4.57 o 
   5   1   1      327.93      313.97     13.87 o 
   6   1   1      303.26      291.82     12.21 o 
   7   1   1      153.16      171.17     10.55 o 
   8   1   1        6.72        6.47      4.27 o 
   9   1   1      114.33      132.44      9.57 o 
  10   1   1       48.21       52.13      9.86 o 
  11   1   1        9.10       22.30     10.62 o 
 -10   2   1        2.58        0.69      8.66 o 
  -9   2   1       46.51       41.40      8.17 o 
  -8   2   1       25.60       22.29      4.74 o 
  -7   2   1       64.45       59.85      5.89 o 
  -6   2   1      195.23      203.11      8.96 o 
  -5   2   1       24.59       21.61      2.85 o 
  -4   2   1     1514.37     1630.68     65.46 o 
  -3   2   1     1464.63     1159.60     79.66 o 
  -2   2   1      707.64      715.01     21.49 o 
  -1   2   1       68.31       68.41      1.95 o 
   0   2   1     2458.02     2404.90     73.35 o 
   1   2   1     1437.26     1470.57     37.76 o 
   2   2   1      873.28      925.72     30.64 o 
   5   2   1      382.64      387.57     16.02 o 
   6   2   1      158.73      177.63      8.29 o 
   7   2   1      789.68      857.56     42.11 o 
   8   2   1       81.03       75.59      6.56 o 
   9   2   1       32.23       33.10      8.57 o 
  10   2   1        8.00       10.48      8.97 o 
  -8   3   1       70.32       72.55      9.89 o 
  -7   3   1       12.19       16.04      4.80 o 
  -6   3   1      154.04      155.50      7.79 o 
  -5   3   1      115.01      113.32      6.21 o 
  -3   3   1       26.87       29.91      4.40 o 
  -2   3   1      981.05     1023.90     31.04 o 
  -1   3   1     1454.09     1366.33     48.19 o 
   0   3   1       65.90       61.42      2.96 o 
   1   3   1     2658.64     2683.78     84.77 o 
   3   3   1      554.79      552.02     16.42 o 
   4   3   1       80.31       84.36      4.76 o 
   5   3   1       45.77       43.89      5.14 o 
   6   3   1      251.32      271.15     11.85 o 
   7   3   1      168.31      154.60     13.75 o 
   8   3   1       37.50       38.63      7.28 o 
  -7   4   1      121.70      114.93     12.37 o 
  -6   4   1       51.56       60.94      8.95 o 
  -5   4   1      110.18      101.96      4.66 o 
  -4   4   1       43.13       49.47      3.12 o 
  -3   4   1      332.54      335.67     22.06 o 
  -2   4   1      190.86      196.22      7.19 o 
  -1   4   1       20.72       16.38      2.36 o 
   0   4   1     1363.89     1357.13     48.84 o 
   1   4   1      618.50      592.58     22.05 o 
   2   4   1       53.90       59.70      2.81 o 
   3   4   1      206.14      210.55      7.68 o 
   4   4   1       89.79       97.11      3.98 o 
   5   4   1      230.21      232.67      7.93 o 
   6   4   1      156.28      143.79      8.16 o 
 -10   5   1        2.03       -5.79      5.79 o 
  -9   5   1       25.70       24.90      6.59 o 
  -8   5   1        0.98       -3.92      5.54 o 
  -7   5   1       22.28       15.05      5.49 o 
  -6   5   1      110.39      100.00      7.84 o 
  -5   5   1      115.04      119.87      7.75 o 
  -4   5   1      104.88      116.20      8.72 o 
  -3   5   1       24.30       22.07      4.58 o 
  -2   5   1      229.28      224.90     11.44 o 
  -1   5   1       52.53       51.33      3.12 o 
   0   5   1       30.32       30.54      2.82 o 
   1   5   1       98.15       94.74      5.42 o 
   2   5   1      151.00      155.72      7.23 o 
   3   5   1      155.95      151.15      8.42 o 
   4   5   1       52.80       52.63      4.27 o 
   5   5   1       87.23       95.58      6.14 o 
   6   5   1       19.20       12.30      5.10 o 
   7   5   1       14.04        6.62      5.03 o 
   8   5   1        1.10       -2.14      4.94 o 
   9   5   1        9.87       18.51      6.15 o 
  10   5   1        7.97       10.79      9.82 o 
  -9   6   1        0.63        2.91      6.65 o 
  -8   6   1       15.50       14.07      6.47 o 
  -7   6   1       22.84       13.42      6.45 o 
  -6   6   1       24.38       12.65      5.97 o 
  -5   6   1       22.10       20.45      5.75 o 
  -4   6   1       51.04       54.02      6.28 o 
  -3   6   1      115.23      126.84      9.45 o 
  -2   6   1        3.97        5.36      3.70 o 
  -1   6   1       72.64       71.26      4.75 o 
   0   6   1       56.41       54.07      4.23 o 
   1   6   1      146.52      152.80      7.61 o 
   2   6   1       58.09       51.51      4.10 o 
   3   6   1       22.65       24.94      6.15 o 
   4   6   1      199.67      200.00     15.41 o 
   5   6   1       24.96       20.56      8.40 o 
   6   6   1        8.22        5.40      5.84 o 
   7   6   1        4.85        4.06      5.91 o 
   8   6   1        4.29        6.14      6.35 o 
  -7   7   1        2.45       -1.54      6.95 o 
  -6   7   1        0.34        5.06      6.40 o 
  -5   7   1       10.26        8.55      6.13 o 
  -4   7   1       15.37       17.16      6.58 o 
  -3   7   1        0.48       -0.82      5.47 o 
  -2   7   1       24.86       25.31      4.99 o 
  -1   7   1       28.26       29.84      4.20 o 
   0   7   1       30.71       30.48      4.16 o 
   1   7   1       65.25       63.31      4.88 o 
   2   7   1      111.79      109.70      6.09 o 
   3   7   1       49.14       48.41     11.33 o 
   4   7   1        3.41       -4.25      5.33 o 
   5   7   1       38.19       41.00      8.29 o 
   6   7   1        1.92        3.14      5.92 o 
   7   7   1        1.64        0.30      6.70 o 
  -5   8   1        1.26        4.46      6.93 o 
  -4   8   1       23.68       21.21      7.64 o 
  -3   8   1       19.59       14.98      7.15 o 
  -2   8   1        8.35        0.52      5.35 o 
  -1   8   1        0.45       -1.78      5.13 o 
   0   8   1       18.00       17.83      4.58 o 
   1   8   1        3.39        0.72      4.02 o 
   2   8   1        4.67       10.85      6.18 o 
   3   8   1       10.48        9.82      6.23 o 
   4   8   1        9.97       16.41      9.15 o 
   5   8   1        2.00        5.21      7.25 o 
  -1   9   1        7.55        0.87      6.16 o 
   0   9   1        3.48        2.71      5.08 o 
   1   9   1        5.69        5.91      5.27 o 
  -5  -8   2        6.74       12.76      4.32 o 
  -4  -8   2       15.02       18.32      7.20 o 
  -3  -8   2       19.24       29.74      6.51 o 
  -2  -8   2       33.86       39.76      5.44 o 
   1  -8   2       15.76       14.55      4.35 o 
   2  -8   2        5.78       10.82      5.11 o 
   3  -8   2        1.97        5.73      5.87 o 
   4  -8   2       11.76       11.73      6.68 o 
   5  -8   2        1.02        5.26      7.55 o 
  -7  -7   2        0.58        7.18      6.54 o 
  -6  -7   2       11.89        1.20      4.92 o 
  -5  -7   2        2.47        3.64      4.06 o 
  -4  -7   2        7.10        9.19      3.67 o 
  -3  -7   2       43.01       43.77      3.84 o 
  -2  -7   2       39.42       38.08      3.21 o 
  -1  -7   2       52.37       49.69      5.51 o 
   0  -7   2       29.18       30.83      4.02 o 
   1  -7   2      145.34      146.23     12.00 o 
   2  -7   2        5.60        6.93      4.33 o 
   3  -7   2        5.77        6.88      5.00 o 
   4  -7   2       21.43       24.79      3.89 o 
   5  -7   2        9.06       12.23      4.38 o 
   6  -7   2        5.80        5.93      4.94 o 
   7  -7   2       18.33       20.35      5.94 o 
  -9  -6   2        2.44       -0.59      6.19 o 
  -8  -6   2        2.96       -2.87      5.53 o 
  -7  -6   2       34.81       33.37      6.27 o 
  -6  -6   2        9.36       16.68      4.09 o 
  -5  -6   2        8.38        7.39      3.38 o 
  -4  -6   2        0.49       -0.06      3.88 o 
  -3  -6   2       22.08       25.72      3.66 o 
  -2  -6   2      137.75      130.63      5.54 o 
  -1  -6   2      121.72      121.59      4.30 o 
   0  -6   2      187.51      184.88      8.30 o 
   1  -6   2      215.64      216.55     16.26 o 
   2  -6   2       27.04       22.04      4.58 o 
   3  -6   2       39.85       34.96      2.63 o 
   4  -6   2       29.04       32.14      6.67 o 
   5  -6   2       36.81       41.28      4.60 o 
   6  -6   2       22.09       19.59      4.71 o 
   7  -6   2       24.45       20.63      5.61 o 
   8  -6   2       22.97       27.67      6.14 o 
 -10  -5   2        3.59        5.55      9.97 o 
  -9  -5   2        7.15        5.24      5.77 o 
  -8  -5   2       16.03        5.75      5.35 o 
  -7  -5   2        5.68        7.23      4.64 o 
  -6  -5   2       11.01        6.60      3.58 o 
  -5  -5   2       80.89       80.61      4.30 o 
  -4  -5   2      126.12      129.99      5.96 o 
  -3  -5   2        6.51        6.00      1.72 o 
  -2  -5   2      130.50      129.95      4.78 o 
  -1  -5   2     1192.41     1167.64     38.17 o 
   0  -5   2       90.71       95.13      4.16 o 
   1  -5   2       83.89       87.48      4.78 o 
   2  -5   2      179.72      180.25      7.89 o 
   3  -5   2      244.47      225.71     12.11 o 
   4  -5   2       67.60       52.92      4.34 o 
   5  -5   2        6.13        3.19      3.30 o 
   6  -5   2       53.19       67.85      5.53 o 
   7  -5   2       56.68       57.11     11.44 o 
   8  -5   2       36.88       50.01      6.54 o 
   9  -5   2       10.59       12.58      6.97 o 
 -10  -4   2        6.19       12.73      6.29 o 
  -9  -4   2       10.69        2.17      5.50 o 
  -8  -4   2       31.42       33.38      5.80 o 
  -7  -4   2       11.85       17.70      3.72 o 
  -6  -4   2      122.84      121.88      5.94 o 
  -5  -4   2       96.89       99.17      5.29 o 
  -4  -4   2      347.48      331.88      9.96 o 
  -3  -4   2      578.12      557.60     21.18 o 
  -2  -4   2       53.59       53.27      2.66 o 
  -1  -4   2      258.98      267.32      8.47 o 
   0  -4   2      418.10      433.78     13.19 o 
   1  -4   2      458.86      442.98     16.15 o 
   2  -4   2      189.15      178.33      6.25 o 
   3  -4   2      165.17      162.62      6.53 o 
   4  -4   2      366.66      363.69     12.69 o 
   5  -4   2      181.35      156.64     13.19 o 
   6  -4   2        1.09        3.41      3.60 o 
   7  -4   2       14.66       22.40      4.68 o 
   8  -4   2       78.69       99.07     17.89 o 
   9  -4   2       29.38       26.58      6.23 o 
  10  -4   2        8.36        7.81      8.44 o 
 -11  -3   2        2.51       11.65      7.34 o 
 -10  -3   2       10.33        5.69      7.28 o 
  -9  -3   2       23.06       36.29      8.04 o 
  -8  -3   2       43.76       41.02      5.48 o 
  -7  -3   2       30.84       25.24      3.58 o 
  -6  -3   2        4.85        2.72      2.16 o 
  -5  -3   2      533.70      563.10     16.17 o 
  -4  -3   2      613.60      629.71     20.05 o 
  -3  -3   2       51.97       51.91      2.14 o 
  -2  -3   2     1681.35     1723.77     53.29 o 
  -1  -3   2      432.44      439.82     13.33 o 
   0  -3   2      745.95      781.78     27.70 o 
   1  -3   2       35.19       38.47      1.94 o 
   2  -3   2      480.75      466.27     15.80 o 
   3  -3   2     2056.60     2085.66     70.78 o 
   4  -3   2      139.41      133.02      5.18 o 
   5  -3   2      767.92      769.33     29.37 o 
   6  -3   2      115.54      105.31     10.40 o 
   7  -3   2       63.71       68.81      5.67 o 
   8  -3   2       39.71       43.72      5.78 o 
   9  -3   2        8.63       13.96      5.51 o 
  10  -3   2       18.45       28.28      6.33 o 
  11  -3   2        2.40        6.49      6.70 o 
 -11  -2   2       14.31       22.04      8.00 o 
 -10  -2   2       27.71       31.94      6.79 o 
  -9  -2   2       20.12       13.94      5.36 o 
  -8  -2   2       38.62       38.47      5.51 o 
  -7  -2   2       33.43       28.29      3.47 o 
  -6  -2   2      361.92      352.98     13.07 o 
  -5  -2   2      264.74      282.98      9.18 o 
  -4  -2   2     3459.97     3666.87    102.29 o 
  -3  -2   2     2188.15     2136.69     58.84 o 
  -2  -2   2     1588.46     1610.33     44.70 o 
  -1  -2   2      505.23      506.83     12.90 o 
   0  -2   2     1480.10     1623.90     49.13 o 
   1  -2   2     5319.03     5493.71    161.15 o 
   2  -2   2     1023.38      986.90     30.04 o 
   3  -2   2      304.36      295.83     10.02 o 
   4  -2   2     1272.82     1293.59     43.40 o 
   5  -2   2      466.69      473.63     19.45 o 
   6  -2   2       27.67       26.21      5.62 o 
   7  -2   2      135.13      126.94      8.94 o 
   8  -2   2       82.66       92.94      7.29 o 
   9  -2   2       57.89       65.21      6.64 o 
  10  -2   2        1.82        3.04      7.38 o 
  11  -2   2        7.93        1.16      6.51 o 
 -12  -1   2        1.55        3.88      7.25 o 
 -11  -1   2        6.36        8.08      6.97 o 
 -10  -1   2       12.34       18.73      6.30 o 
  -9  -1   2        4.98        0.06      5.55 o 
  -8  -1   2      239.92      232.89     13.37 o 
  -7  -1   2       25.82       29.43      3.45 o 
  -6  -1   2      670.69      691.44     27.15 o 
  -5  -1   2     1227.87     1241.16     43.99 o 
  -4  -1   2      650.75      642.38     17.53 o 
  -3  -1   2      511.98      554.57     15.73 o 
  -2  -1   2    11611.29    11411.92    302.83 o 
  -1  -1   2     3366.18     3601.04    102.74 o 
   0  -1   2     1807.42     1790.93     43.42 o 
   1  -1   2     1241.68     1230.07     38.70 o 
   2  -1   2     1646.61     1631.86     53.54 o 
   3  -1   2     1457.67     1562.61     51.47 o 
   4  -1   2      631.28      657.70     25.84 o 
   5  -1   2      779.42      800.21     38.34 o 
   6  -1   2      891.72      846.36     41.85 o 
   7  -1   2      231.77      215.64     12.40 o 
   8  -1   2       43.13       40.68      5.38 o 
   9  -1   2       68.19       62.22      6.66 o 
  10  -1   2        8.89       14.52      5.65 o 
  11  -1   2        2.07        1.44      6.67 o 
 -12   0   2        2.03       -3.31     11.24 o 
 -11   0   2        0.29        6.26      7.50 o 
 -10   0   2        2.30        0.63      5.88 o 
  -9   0   2      143.04      137.60     13.00 o 
  -8   0   2        2.84       -3.97      3.97 o 
  -7   0   2      414.25      407.82     17.08 o 
  -6   0   2      178.24      159.70      7.70 o 
  -5   0   2        0.10        0.76      2.45 o 
  -4   0   2      643.38      662.42     22.94 o 
  -3   0   2     3145.13     3248.28     89.47 o 
  -2   0   2     9022.43     8755.78    264.21 o 
  -1   0   2      855.54      829.45     23.29 o 
   0   0   2       85.58       88.19      3.11 o 
   1   0   2     5971.24     6144.93    183.69 o 
   2   0   2      173.48      204.43      7.10 o 
   3   0   2     2087.33     2097.98     70.11 o 
   4   0   2      440.00      376.76     18.45 o 
   5   0   2      903.68      958.67     45.88 o 
   6   0   2      105.76      112.07     10.08 o 
   7   0   2      178.34      191.64     11.03 o 
   8   0   2      197.70      201.79     12.05 o 
   9   0   2       55.88       66.43      6.80 o 
  10   0   2       24.88       23.77      6.26 o 
  11   0   2        7.37        0.60      8.98 o 
 -12   1   2        0.64        2.22     10.04 o 
 -11   1   2        5.12       -1.36      8.93 o 
 -10   1   2        9.48       15.05      5.82 o 
  -9   1   2       12.45        6.49      5.01 o 
  -8   1   2      240.22      232.06     13.16 o 
  -7   1   2       30.20       33.21      4.34 o 
  -6   1   2      633.35      654.93     27.16 o 
  -5   1   2     1336.24     1336.36     50.58 o 
  -4   1   2      600.14      581.84     24.76 o 
  -3   1   2      512.79      576.03     26.96 o 
  -2   1   2    10480.73    10618.35    302.76 o 
  -1   1   2     4234.18     4317.14    111.11 o 
   0   1   2     1793.98     1791.81     50.47 o 
   1   1   2     1382.83     1364.62     43.33 o 
   2   1   2     1535.71     1571.49     53.53 o 
   3   1   2     1369.26     1484.10     72.76 o 
   4   1   2      641.53      663.17     31.67 o 
   5   1   2      779.06      793.81     31.67 o 
   6   1   2      920.88      889.40     42.58 o 
   7   1   2      254.78      228.12     12.32 o 
   8   1   2       47.27       42.67      5.42 o 
   9   1   2       49.75       55.16      6.43 o 
  10   1   2        8.59        4.75      8.97 o 
  11   1   2        3.42       -2.80     10.02 o 
 -10   2   2       23.79       18.04      8.42 o 
  -9   2   2       22.82       28.57      8.35 o 
  -8   2   2       35.39       32.88      5.00 o 
  -7   2   2       68.71       57.06      6.86 o 
  -6   2   2      354.95      361.17     15.06 o 
  -5   2   2      252.61      269.85     11.86 o 
  -4   2   2     3533.64     3802.62    144.73 o 
  -3   2   2     2175.86     2123.25     83.24 o 
  -2   2   2     1612.77     1649.46     81.93 o 
  -1   2   2      466.71      479.89     12.96 o 
   0   2   2     1805.38     1900.69     46.22 o 
   1   2   2     5254.74     5320.56    138.98 o 
   2   2   2      818.82      820.83     27.23 o 
   3   2   2      278.04      270.93     14.43 o 
   4   2   2     1270.04     1288.89     50.70 o 
   5   2   2      489.04      508.88     24.28 o 
   6   2   2       34.33       37.19      3.77 o 
   7   2   2      136.48      142.04      8.76 o 
   8   2   2       99.00      105.09      7.54 o 
   9   2   2       50.99       56.91      9.91 o 
  10   2   2        1.67       11.88      8.15 o 
  -8   3   2       57.20       71.19      8.80 o 
  -7   3   2       29.33       33.38      4.47 o 
  -6   3   2       12.57        9.50      3.02 o 
  -5   3   2      540.84      567.09     22.90 o 
  -4   3   2      659.60      679.01     26.90 o 
  -3   3   2       49.11       51.72      2.81 o 
  -2   3   2     1745.11     1819.78     55.22 o 
  -1   3   2      425.51      433.68     12.61 o 
   0   3   2      847.07      866.49     25.55 o 
   1   3   2       53.77       58.60      2.06 o 
   3   3   2     2137.79     2151.22     73.53 o 
   4   3   2      122.69      122.80      6.06 o 
   5   3   2      804.98      729.47     41.98 o 
   6   3   2      110.41      107.14      6.03 o 
   7   3   2       49.93       49.54      8.09 o 
   8   3   2       36.15       35.16      7.51 o 
  -7   4   2        3.97        8.00      6.46 o 
  -6   4   2      125.47      125.71      8.72 o 
  -5   4   2      107.03      108.97      4.71 o 
  -4   4   2      355.09      348.46     12.66 o 
  -3   4   2      669.00      673.23     21.65 o 
  -2   4   2       40.19       39.60      2.64 o 
  -1   4   2      264.88      279.21     10.44 o 
   1   4   2      528.70      515.03     15.45 o 
   2   4   2      181.45      168.61      6.12 o 
   3   4   2      213.63      208.88      8.51 o 
   4   4   2      370.99      359.32     11.78 o 
   5   4   2      168.63      157.66      7.03 o 
   6   4   2        0.92        0.05      3.03 o 
 -10   5   2        4.15       -5.66      8.66 o 
  -9   5   2        7.41        8.78      5.98 o 
  -8   5   2       15.57        9.49      5.78 o 
  -7   5   2        8.21       10.33      5.38 o 
  -6   5   2       11.47        8.35      6.65 o 
  -5   5   2       59.53       71.95      7.05 o 
  -4   5   2      165.16      167.48     10.08 o 
  -3   5   2        8.41        5.48      3.96 o 
  -2   5   2      158.02      152.07      7.59 o 
  -1   5   2     1100.55     1080.14     40.49 o 
   0   5   2       77.49       81.68      4.63 o 
   1   5   2       73.15       64.24      4.07 o 
   2   5   2      215.36      205.55      9.20 o 
   3   5   2      273.54      253.46     11.13 o 
   4   5   2       70.39       59.34      4.34 o 
   5   5   2        2.24        0.69      3.21 o 
   6   5   2       40.79       47.78      6.23 o 
   7   5   2       48.83       52.15      6.47 o 
   8   5   2       45.96       52.90      7.79 o 
   9   5   2        6.84        1.63      5.49 o 
  -9   6   2        2.25       -1.29      6.59 o 
  -8   6   2        3.47       -0.13      6.18 o 
  -7   6   2       31.30       25.57      6.72 o 
  -6   6   2       10.19       18.97      6.24 o 
  -5   6   2        6.58        2.56      5.35 o 
  -4   6   2        0.32       -0.34      6.57 o 
  -3   6   2       23.36       22.65      5.30 o 
  -2   6   2      159.70      159.95      9.69 o 
  -1   6   2      124.12      119.23      6.24 o 
   0   6   2      225.81      206.19      8.52 o 
   1   6   2      227.69      233.07      9.71 o 
   2   6   2       38.94       31.90      4.06 o 
   3   6   2       50.41       53.72      5.49 o 
   4   6   2       18.34       20.56      5.28 o 
   5   6   2       30.16       43.47      5.99 o 
   6   6   2       16.56        6.35      5.41 o 
   7   6   2       24.40       25.32      7.88 o 
   8   6   2       21.86        8.17      6.28 o 
  -7   7   2        0.86       -6.69      6.69 o 
  -6   7   2       11.83        3.81      6.54 o 
  -5   7   2        5.06        4.02     10.93 o 
  -4   7   2        3.92        1.13      5.81 o 
  -3   7   2       44.22       44.75      6.70 o 
  -2   7   2       32.74       32.27      5.27 o 
  -1   7   2       68.96       67.25      4.96 o 
   0   7   2       25.42       31.56      4.00 o 
   1   7   2      157.22      160.99      7.93 o 
   2   7   2        3.50        5.63      4.28 o 
   3   7   2        4.89        3.79      4.89 o 
   4   7   2       20.49       37.76      6.45 o 
   5   7   2        7.27       14.31      6.18 o 
   6   7   2        6.72        6.54      6.27 o 
   7   7   2       17.13       20.35      6.94 o 
  -5   8   2        7.90        7.92      7.41 o 
  -4   8   2       12.40       10.53      7.26 o 
  -3   8   2       14.58       17.19      7.04 o 
  -2   8   2       37.72       40.37      6.24 o 
  -1   8   2        1.14       -4.53      5.27 o 
   0   8   2       34.31       29.53      4.72 o 
   1   8   2       16.76       21.97      4.71 o 
   2   8   2        4.28        0.50      5.95 o 
   3   8   2        2.24        4.25      5.97 o 
   4   8   2        8.98       20.79      6.74 o 
   5   8   2        0.83       -0.20      7.20 o 
  -1   9   2        1.14       -6.18      6.18 o 
   0   9   2        0.74       -0.38      6.34 o 
   1   9   2        0.86        2.27      5.89 o 
  -5  -8   3        3.54        6.09      4.56 o 
  -4  -8   3       10.63        9.56      3.76 o 
  -3  -8   3       26.83       24.21      3.46 o 
  -2  -8   3       23.55       24.58      2.96 o 
  -1  -8   3        9.76        9.31      3.40 o 
   0  -8   3       25.47       30.65      4.44 o 
   1  -8   3        1.84        2.91      4.46 o 
   2  -8   3       11.70       11.42      5.42 o 
   3  -8   3       13.38       19.04      5.98 o 
   4  -8   3        3.31        6.51      6.69 o 
   5  -8   3       13.92       22.99      8.00 o 
  -7  -7   3        3.13       11.60      5.91 o 
  -6  -7   3        2.94       -0.12      4.89 o 
  -5  -7   3       23.61       29.64      4.85 o 
  -4  -7   3       38.10       38.39      4.58 o 
  -3  -7   3        5.26       -1.28      4.91 o 
  -2  -7   3       38.31       35.84      3.43 o 
  -1  -7   3       32.55       32.40      2.75 o 
   0  -7   3       10.32       10.53      3.60 o 
   1  -7   3        9.70       11.31      4.31 o 
   2  -7   3       89.75       82.90      7.31 o 
   3  -7   3       55.91       67.04      7.42 o 
   4  -7   3        8.02        5.91      3.52 o 
   5  -7   3        1.64        1.62      4.19 o 
   6  -7   3       23.77       30.34      5.32 o 
   7  -7   3        1.01        4.65      7.11 o 
  -9  -6   3        0.63       -6.35      6.35 o 
  -8  -6   3        1.37        0.08      5.60 o 
  -7  -6   3        2.00       -3.21      5.27 o 
  -6  -6   3        1.18       -0.57      3.84 o 
  -5  -6   3       39.05       39.36      4.29 o 
  -4  -6   3       19.06       15.05      3.24 o 
  -3  -6   3      177.29      167.29      8.05 o 
  -2  -6   3       17.09       16.22      2.46 o 
  -1  -6   3      191.99      197.66      8.64 o 
   0  -6   3      138.21      143.30      8.16 o 
   1  -6   3       69.92       60.58      5.87 o 
   2  -6   3      150.39      156.96     12.30 o 
   3  -6   3       52.60       51.50      4.02 o 
   4  -6   3       53.76       48.03      4.86 o 
   5  -6   3       25.98       24.47      4.26 o 
   6  -6   3        9.50        5.06      4.32 o 
   7  -6   3        8.99       24.97      8.97 o 
   8  -6   3        1.36        8.61      5.73 o 
 -10  -5   3        1.80       -2.33      6.29 o 
  -9  -5   3        0.86       -3.90      5.81 o 
  -8  -5   3       12.52        7.61      5.34 o 
  -7  -5   3        6.81        9.49      3.97 o 
  -6  -5   3       16.99       12.89      3.85 o 
  -5  -5   3       48.59       41.24      4.00 o 
  -4  -5   3      119.33      119.96      5.52 o 
  -3  -5   3      182.59      175.79      5.58 o 
  -2  -5   3      149.76      159.15      5.35 o 
  -1  -5   3      332.64      339.54     11.15 o 
   0  -5   3       45.39       44.38      2.33 o 
   1  -5   3       38.56       38.91      2.07 o 
   2  -5   3      140.30      139.39      5.42 o 
   3  -5   3      182.44      190.87      7.60 o 
   4  -5   3      141.66      130.61      7.81 o 
   5  -5   3      112.24      108.91     10.62 o 
   6  -5   3       65.97       66.19      5.85 o 
   7  -5   3       57.63       48.26      5.77 o 
   8  -5   3        1.59        3.56      5.36 o 
   9  -5   3        2.93       17.04      6.92 o 
 -10  -4   3        6.40        5.71      6.19 o 
  -9  -4   3       13.71       10.92      5.55 o 
  -8  -4   3        5.16       -2.72      4.67 o 
  -7  -4   3       85.17       80.64      4.72 o 
  -6  -4   3       48.09       48.85      3.74 o 
  -5  -4   3       37.16       37.19      2.93 o 
  -4  -4   3       30.85       29.89      2.02 o 
  -3  -4   3      569.03      560.15     14.55 o 
  -2  -4   3      453.16      447.24     14.28 o 
  -1  -4   3      471.53      487.67     15.11 o 
   0  -4   3      146.05      145.58      5.25 o 
   1  -4   3     1274.37     1281.23     42.01 o 
   2  -4   3      150.34      143.85      5.16 o 
   3  -4   3      159.29      159.91      5.92 o 
   4  -4   3      301.63      323.36     10.61 o 
   5  -4   3      248.73      270.47     13.73 o 
   6  -4   3       85.66       71.22      9.26 o 
   7  -4   3        6.43       -2.87      6.69 o 
   8  -4   3       66.88       74.35      7.26 o 
   9  -4   3       10.38        8.70      5.98 o 
  10  -4   3       10.85       18.80      6.72 o 
 -11  -3   3        2.11        2.98      7.29 o 
 -10  -3   3        8.35       10.47      7.77 o 
  -9  -3   3        6.65        7.25      5.39 o 
  -8  -3   3      122.75      108.83      8.14 o 
  -7  -3   3       30.64       32.35      3.33 o 
  -6  -3   3      258.34      250.05      8.60 o 
  -5  -3   3      402.69      393.89     11.82 o 
  -4  -3   3      125.56      133.71      4.18 o 
  -3  -3   3      184.74      179.47      5.60 o 
  -2  -3   3        0.75        3.36      1.15 o 
  -1  -3   3     2223.34     2177.52     72.38 o 
   0  -3   3      996.89      948.55     28.13 o 
   1  -3   3       87.61       96.04      3.83 o 
   2  -3   3      344.40      333.56     11.05 o 
   3  -3   3      244.45      240.23      8.61 o 
   4  -3   3       96.62      101.41      4.21 o 
   5  -3   3      261.15      278.51     11.64 o 
   6  -3   3      358.37      385.71     20.37 o 
   7  -3   3      231.60      229.97     18.37 o 
   8  -3   3       24.05       14.56      4.95 o 
   9  -3   3       11.16       11.07      5.60 o 
  10  -3   3        4.13       15.08      6.81 o 
  11  -3   3        2.89       15.84     10.29 o 
 -11  -2   3        5.97       11.69      6.52 o 
 -10  -2   3       12.33       12.03      6.48 o 
  -9  -2   3       29.96       24.69      5.46 o 
  -8  -2   3        7.89        2.37      4.75 o 
  -7  -2   3      151.38      157.45      6.76 o 
  -6  -2   3      196.49      192.68      7.35 o 
  -5  -2   3      131.29      124.20      5.04 o 
  -4  -2   3      628.73      633.85     17.04 o 
  -3  -2   3       14.55       26.76      2.38 o 
  -2  -2   3     1326.21     1286.29     33.25 o 
  -1  -2   3      251.08      244.50      7.44 o 
   0  -2   3     1372.01     1329.41     34.53 o 
   1  -2   3     1077.47     1111.68     39.52 o 
   2  -2   3     1437.59     1475.62     50.40 o 
   3  -2   3      163.84      161.48      5.90 o 
   4  -2   3      745.60      734.57     30.21 o 
   5  -2   3      589.12      583.53     22.24 o 
   6  -2   3       56.27       56.20      4.79 o 
   7  -2   3      346.87      337.59     17.25 o 
   8  -2   3       69.53       82.97      6.68 o 
   9  -2   3        6.40        3.61      7.12 o 
  10  -2   3        0.83       -2.50      6.29 o 
  11  -2   3        1.63        1.89      6.93 o 
 -12  -1   3        0.99        7.09      7.43 o 
 -11  -1   3       29.43       52.93     10.11 o 
 -10  -1   3        7.85        6.37      5.83 o 
  -9  -1   3       11.04       16.33      5.13 o 
  -8  -1   3       45.55       50.32      5.55 o 
  -7  -1   3        1.91        2.21      2.82 o 
  -6  -1   3      143.33      137.60      6.28 o 
  -5  -1   3      249.64      237.36      9.62 o 
  -4  -1   3     1545.47     1549.53     45.25 o 
  -3  -1   3      230.47      226.55      6.62 o 
  -2  -1   3     1192.01     1344.58     34.73 o 
  -1  -1   3     3328.09     3380.79     98.40 o 
   0  -1   3     1988.55     2037.98     49.18 o 
   1  -1   3       89.84       89.53      3.61 o 
   2  -1   3     1075.47     1069.96     33.93 o 
   3  -1   3     1702.40     1673.58     57.04 o 
   4  -1   3      250.39      252.04     11.48 o 
   5  -1   3      407.01      428.57     22.60 o 
   6  -1   3      140.61      130.23      7.88 o 
   7  -1   3      208.55      217.11     12.39 o 
   8  -1   3      156.05      165.27     10.64 o 
   9  -1   3       17.24       12.96      5.39 o 
  10  -1   3       28.86       25.47      6.59 o 
  11  -1   3        8.41        0.66      6.74 o 
 -12   0   3        0.20        2.76     11.08 o 
 -11   0   3        6.48       13.36      6.72 o 
 -10   0   3      126.19      148.47     10.61 o 
  -9   0   3        0.19       -5.82     10.09 o 
  -8   0   3      120.13      107.34      7.95 o 
  -7   0   3      112.92      113.77      7.89 o 
  -6   0   3      546.05      543.89     22.21 o 
  -5   0   3      232.76      217.59      8.32 o 
  -4   0   3      844.77      853.75     29.49 o 
  -3   0   3     2451.40     2372.57     65.46 o 
  -2   0   3     1104.88     1077.37     29.86 o 
  -1   0   3     1045.62     1056.09     35.46 o 
   0   0   3     3797.29     3931.05    117.54 o 
   1   0   3     3643.82     3740.52    111.98 o 
   2   0   3     5591.10     5522.50    183.72 o 
   3   0   3      737.60      716.79     28.00 o 
   4   0   3     1613.91     1529.64     72.61 o 
   5   0   3     1429.75     1494.22     71.08 o 
   6   0   3       12.78       12.56      3.42 o 
   7   0   3        0.41        6.33      5.12 o 
   8   0   3      125.63      151.94     10.20 o 
   9   0   3       84.88       93.59      7.63 o 
  10   0   3        5.91        6.78      6.50 o 
  11   0   3       10.54       11.95      9.18 o 
 -12   1   3        1.98       -9.49      9.49 o 
 -11   1   3       29.94       29.05     10.09 o 
 -10   1   3        7.89        3.40      5.27 o 
  -9   1   3       15.64       14.37      6.50 o 
  -8   1   3       37.98       41.67      5.45 o 
  -7   1   3        1.12       -2.07      3.45 o 
  -6   1   3      151.67      156.83      9.16 o 
  -5   1   3      316.87      306.86     13.59 o 
  -4   1   3     1790.47     1760.89     55.80 o 
  -3   1   3      232.35      219.94      8.16 o 
  -2   1   3     1188.41     1335.03     37.07 o 
  -1   1   3     3516.38     3612.31     91.18 o 
   0   1   3     1704.12     1772.61     53.10 o 
   1   1   3      101.08      101.00      3.25 o 
   2   1   3      947.29      936.54     39.14 o 
   3   1   3     1789.66     1766.12     80.69 o 
   4   1   3      312.11      333.50     14.26 o 
   5   1   3      449.63      490.24     22.65 o 
   6   1   3      114.58      120.14      6.58 o 
   7   1   3      219.64      230.17     17.72 o 
   8   1   3      164.47      166.70     10.47 o 
   9   1   3       16.50       17.30      5.24 o 
  10   1   3       41.31       42.31     10.11 o 
  11   1   3        7.62        1.91      9.28 o 
 -10   2   3       17.08       24.55      9.33 o 
  -9   2   3       26.52       39.40      8.77 o 
  -8   2   3        7.38        8.58      4.58 o 
  -7   2   3      135.26      129.81      9.26 o 
  -6   2   3      159.08      154.45      8.46 o 
  -5   2   3      162.71      152.27      8.09 o 
  -4   2   3      537.99      536.76     24.03 o 
  -3   2   3       24.83       25.09      1.94 o 
  -2   2   3     1049.89     1033.00     47.83 o 
  -1   2   3      226.36      225.20      7.65 o 
   0   2   3     1208.82     1168.59     32.40 o 
   1   2   3     1227.60     1227.86     32.98 o 
   2   2   3     1533.17     1550.67     58.92 o 
   3   2   3      158.19      156.12      6.83 o 
   4   2   3      831.42      810.42     30.61 o 
   5   2   3      536.88      533.76     22.48 o 
   6   2   3       37.23       44.29      4.41 o 
   7   2   3      306.87      319.80     17.08 o 
   8   2   3       59.60       71.34      8.96 o 
   9   2   3       10.30       -0.65      7.91 o 
  10   2   3        0.16        3.11      8.17 o 
  -8   3   3      116.48      116.46     11.26 o 
  -7   3   3       22.38       28.62      4.31 o 
  -6   3   3      246.20      244.85     11.19 o 
  -5   3   3      425.66      417.23     14.89 o 
  -4   3   3       78.31       85.71      5.96 o 
  -3   3   3      186.71      181.93      8.09 o 
  -2   3   3        7.40        9.06      1.26 o 
  -1   3   3     2184.12     2164.49     67.55 o 
   0   3   3      789.60      745.52     26.41 o 
   1   3   3       91.76      107.08      3.85 o 
   2   3   3      318.76      310.99      9.32 o 
   3   3   3      249.04      243.57      7.99 o 
   4   3   3       74.15       77.84      6.09 o 
   5   3   3      236.89      270.49     14.40 o 
   6   3   3      368.07      411.10     16.80 o 
   7   3   3      230.34      231.35     18.22 o 
   8   3   3       24.31       16.30      7.53 o 
  -8   4   3        7.35       -3.96      6.73 o 
  -7   4   3       79.55       59.27     10.00 o 
  -6   4   3       73.24       75.19      5.96 o 
  -5   4   3       31.41       32.58      2.68 o 
  -4   4   3       26.57       36.54      5.95 o 
  -3   4   3      438.67      439.87     18.02 o 
  -2   4   3      475.35      475.36     14.80 o 
  -1   4   3      474.81      503.14     21.31 o 
   1   4   3     1237.52     1232.46     39.53 o 
   2   4   3      132.65      130.62      5.07 o 
   3   4   3      153.05      145.91      7.50 o 
   4   4   3      248.49      273.21      9.82 o 
   5   4   3      244.29      251.10     10.13 o 
   6   4   3      108.12      108.28      5.93 o 
 -10   5   3        1.52        0.67      8.88 o 
  -9   5   3        1.44       -2.75      5.87 o 
  -8   5   3       14.45        8.55      5.83 o 
  -7   5   3        8.77        5.67      5.43 o 
  -6   5   3       21.13       16.86      5.36 o 
  -5   5   3       37.51       34.98      5.52 o 
  -4   5   3      115.80      125.14      9.17 o 
  -3   5   3      193.32      176.73     11.28 o 
  -2   5   3      127.78      129.07      8.13 o 
  -1   5   3      379.63      403.02     16.20 o 
   0   5   3       72.11       74.11      3.66 o 
   1   5   3       32.40       33.52      3.09 o 
   2   5   3      147.40      147.97      6.17 o 
   3   5   3      142.20      150.75      8.57 o 
   4   5   3      129.98      128.74      7.53 o 
   5   5   3      106.82      100.86      6.15 o 
   6   5   3       69.03       73.74      6.67 o 
   7   5   3       76.92       57.01      8.84 o 
   8   5   3        3.93       16.27      6.46 o 
   9   5   3        1.11       -7.77      8.86 o 
  -9   6   3        0.34       -0.19      6.52 o 
  -8   6   3        0.80        3.96      6.27 o 
  -7   6   3        1.65        1.67      6.74 o 
  -6   6   3        3.40        2.65      5.75 o 
  -5   6   3       39.01       45.25      6.39 o 
  -4   6   3       15.84       11.18      5.45 o 
  -3   6   3      170.77      163.24     17.27 o 
  -2   6   3        6.55        3.00      4.02 o 
  -1   6   3      190.40      200.26     10.40 o 
   0   6   3      123.84      134.16      7.06 o 
   1   6   3       73.05       64.50      7.61 o 
   2   6   3      150.98      149.87      8.26 o 
   3   6   3       55.08       54.28      5.99 o 
   4   6   3       38.00       37.38      7.71 o 
   5   6   3       28.36       24.41      5.44 o 
   6   6   3       16.10        9.60      5.38 o 
   7   6   3        7.12        2.89      6.62 o 
   8   6   3        2.73       -7.97      7.97 o 
  -7   7   3        2.92        3.15      7.05 o 
  -6   7   3        2.50        1.81      6.58 o 
  -5   7   3       17.54       14.46      6.93 o 
  -4   7   3       42.12       38.43      7.06 o 
  -3   7   3        4.15        4.74      5.37 o 
  -2   7   3       38.60       38.97      5.46 o 
  -1   7   3       28.18       27.41      5.18 o 
   0   7   3        9.12        2.55      3.71 o 
   1   7   3        7.42        6.08      3.82 o 
   2   7   3       74.51       60.05      5.69 o 
   3   7   3       53.98       62.00      7.09 o 
   4   7   3        7.93        1.47      6.43 o 
   5   7   3        2.53        1.42      5.42 o 
   6   7   3       20.66       29.14     11.92 o 
   7   7   3        0.10      -11.09     11.09 o 
  -5   8   3        4.15        3.25      7.41 o 
  -4   8   3       10.75       10.15      6.86 o 
  -3   8   3       32.35       32.44      7.73 o 
  -2   8   3       20.54       20.13      5.81 o 
  -1   8   3        9.14        4.11      5.30 o 
   0   8   3       23.89       23.00      5.72 o 
   1   8   3        1.35        0.53      4.17 o 
   2   8   3       13.26        5.74      4.99 o 
   3   8   3       12.56        7.15      6.64 o 
   4   8   3        3.85       -0.77      6.56 o 
   5   8   3       14.74       30.05     13.11 o 
   0   9   3        0.85        3.93     10.77 o 
  -5  -8   4       18.97       15.87      8.03 o 
  -4  -8   4        6.68       12.65      4.47 o 
  -3  -8   4       14.42       19.36      6.08 o 
  -2  -8   4        0.06        0.47      2.78 o 
  -1  -8   4        8.89        5.84      4.04 o 
   0  -8   4        0.88        0.27      4.35 o 
   1  -8   4        4.37        4.49      4.98 o 
   2  -8   4       23.59       33.10      6.33 o 
   3  -8   4        1.67        2.71      5.95 o 
   4  -8   4       10.74       14.53      7.18 o 
  -7  -7   4        2.99       14.06     10.38 o 
  -6  -7   4       10.41        3.65      5.13 o 
  -5  -7   4       21.63       22.57      4.96 o 
  -4  -7   4        3.68       -1.70      3.85 o 
  -3  -7   4        2.91       -0.42      3.56 o 
  -2  -7   4       14.73       12.54      3.66 o 
  -1  -7   4       34.76       33.87      4.77 o 
   0  -7   4       64.03       67.13      7.04 o 
   1  -7   4       10.07       10.46      4.60 o 
   2  -7   4       21.22       21.86      5.44 o 
   3  -7   4        9.69       16.42      3.52 o 
   4  -7   4        2.86        9.48      3.63 o 
   5  -7   4       14.67       16.61      4.48 o 
   6  -7   4        5.24        9.07      4.90 o 
   7  -7   4        9.16       12.10      9.53 o 
  -9  -6   4        5.43       -2.30      6.63 o 
  -8  -6   4        0.06       -5.87      5.87 o 
  -7  -6   4        3.46       -1.21      5.47 o 
  -6  -6   4       41.35       43.80      5.03 o 
  -5  -6   4        5.68        1.46      3.59 o 
  -4  -6   4       16.55       16.73      3.45 o 
  -3  -6   4        6.31        9.26      2.82 o 
  -2  -6   4      121.96      115.95      6.14 o 
  -1  -6   4      236.79      233.09      8.47 o 
   0  -6   4      160.30      157.58      6.86 o 
   1  -6   4       99.37      103.28      4.97 o 
   2  -6   4       39.09       38.86      2.58 o 
   3  -6   4       18.30       21.37      3.21 o 
   4  -6   4        1.81        1.84      5.86 o 
   5  -6   4       42.69       50.33      8.02 o 
   6  -6   4       29.35       47.32      7.94 o 
   7  -6   4        2.97       -1.01      7.90 o 
   8  -6   4       23.21       15.92      7.04 o 
 -10  -5   4        0.85        0.41      6.80 o 
  -9  -5   4        1.41       -5.94      5.94 o 
  -8  -5   4        7.66       14.82      5.65 o 
  -7  -5   4       22.70       26.20      4.75 o 
  -6  -5   4       30.90       22.16      4.15 o 
  -5  -5   4       77.84       74.28      5.18 o 
  -4  -5   4       30.90       27.69      2.70 o 
  -3  -5   4      212.76      209.02      7.77 o 
  -2  -5   4      473.84      459.52     14.41 o 
  -1  -5   4      313.68      317.26     10.13 o 
   0  -5   4      221.81      222.69      7.58 o 
   1  -5   4       92.36       97.35      4.19 o 
   2  -5   4      159.59      156.05      6.56 o 
   3  -5   4      163.72      158.89      7.59 o 
   4  -5   4       75.42       76.49      5.48 o 
   5  -5   4        0.48       -3.70      3.70 o 
   6  -5   4       40.60       50.00      8.24 o 
   7  -5   4       20.62       24.26      5.03 o 
   8  -5   4       37.08       33.41      6.15 o 
   9  -5   4        3.37        3.63      6.23 o 
 -10  -4   4       14.52       11.16      6.89 o 
  -9  -4   4        2.74        1.24      5.45 o 
  -8  -4   4        2.34       -0.93      4.92 o 
  -7  -4   4       55.94       47.35      3.88 o 
  -6  -4   4       55.35       54.20      3.82 o 
  -5  -4   4      112.55      114.45      5.72 o 
  -4  -4   4       51.31       48.73      2.50 o 
  -3  -4   4     1376.54     1366.40     39.34 o 
  -2  -4   4      391.31      392.35     11.80 o 
  -1  -4   4       60.08       60.20      2.64 o 
   0  -4   4      176.82      188.09      7.30 o 
   1  -4   4      326.56      333.66     10.94 o 
   2  -4   4      380.17      366.62     12.68 o 
   3  -4   4      333.79      339.98     12.30 o 
   4  -4   4      341.90      325.58     14.77 o 
   5  -4   4      183.82      183.45     10.42 o 
   6  -4   4       45.31       53.37      5.15 o 
   7  -4   4       39.93       54.25      8.82 o 
   8  -4   4       17.23       18.28      5.19 o 
   9  -4   4       24.07       26.18      6.31 o 
  10  -4   4        4.24        7.39      6.55 o 
 -11  -3   4        8.24       13.43      7.62 o 
 -10  -3   4        1.81        5.87      6.43 o 
  -9  -3   4       21.70       17.72      5.97 o 
  -8  -3   4        4.94        0.90      3.95 o 
  -7  -3   4       11.28       14.48      3.21 o 
  -6  -3   4       34.44       28.36      3.10 o 
  -5  -3   4      138.79      136.79      4.61 o 
  -4  -3   4     1084.10     1079.52     29.29 o 
  -3  -3   4      166.44      180.70      5.75 o 
  -2  -3   4      399.28      404.11     12.79 o 
  -1  -3   4      344.09      352.02     11.57 o 
   0  -3   4     1050.71     1079.16     36.51 o 
   1  -3   4     1370.87     1482.82     48.68 o 
   2  -3   4      937.78      993.93     34.31 o 
   3  -3   4     1160.12     1151.27     38.70 o 
   4  -3   4       60.02       60.79      3.86 o 
   5  -3   4      247.95      222.45      9.77 o 
   6  -3   4      177.57      188.32     10.77 o 
   7  -3   4       12.41       24.78      4.97 o 
   8  -3   4       45.16       65.44      9.00 o 
   9  -3   4        6.97       11.01      5.98 o 
  10  -3   4       13.32       25.82     14.10 o 
 -11  -2   4        3.34        6.86      7.67 o 
 -10  -2   4        9.45       11.68      5.88 o 
  -9  -2   4        6.70        7.52      5.29 o 
  -8  -2   4        7.26        1.75      3.83 o 
  -7  -2   4      169.68      161.04      7.51 o 
  -6  -2   4      180.50      178.00      7.82 o 
  -5  -2   4      410.27      404.29     13.48 o 
  -4  -2   4     1258.37     1273.80     35.50 o 
  -3  -2   4     3044.16     3111.12     86.58 o 
  -2  -2   4      880.57      891.78     25.83 o 
  -1  -2   4      402.12      467.76     12.78 o 
   0  -2   4      369.72      392.22     12.72 o 
   1  -2   4     1280.70     1293.18     45.21 o 
   2  -2   4     1207.05     1182.79     38.14 o 
   3  -2   4       12.51       12.46      1.51 o 
   4  -2   4     1023.00     1013.68     38.24 o 
   5  -2   4      603.83      617.10     24.89 o 
   6  -2   4      596.31      579.25     31.28 o 
   7  -2   4      185.46      189.34     11.21 o 
   8  -2   4       36.25       33.52      7.68 o 
   9  -2   4       53.35       73.16      8.40 o 
  10  -2   4        8.24        7.13      6.59 o 
  11  -2   4        1.79       -1.17      8.82 o 
 -12  -1   4       12.89       22.87      8.09 o 
 -11  -1   4        6.05        6.57      6.69 o 
 -10  -1   4        3.01        3.08      5.76 o 
  -9  -1   4       26.62       29.15      5.56 o 
  -8  -1   4      181.50      183.19     11.52 o 
  -7  -1   4      163.21      156.56      6.94 o 
  -6  -1   4      240.92      238.73      9.55 o 
  -5  -1   4      506.36      477.83     16.25 o 
  -4  -1   4     1751.33     1809.74     52.74 o 
  -3  -1   4      193.50      202.04      6.37 o 
  -2  -1   4      132.84      143.21      4.31 o 
  -1  -1   4     7419.97     7683.24    221.16 o 
   0  -1   4     3507.59     3532.58    106.00 o 
   1  -1   4      224.61      227.71     10.76 o 
   2  -1   4     1437.13     1447.72     49.28 o 
   3  -1   4     1984.71     2067.92     77.29 o 
   4  -1   4      735.99      727.68     27.28 o 
   5  -1   4      388.01      418.03     20.49 o 
   6  -1   4      254.83      259.05     15.41 o 
   7  -1   4      334.75      325.58     17.26 o 
   8  -1   4       90.97       98.57     11.10 o 
   9  -1   4       17.68       19.53      5.51 o 
  10  -1   4       11.68       15.64      5.94 o 
  11  -1   4        9.01        9.30      7.02 o 
 -12   0   4        1.37        2.38      9.84 o 
 -11   0   4        6.42       -1.53      6.18 o 
 -10   0   4       38.79       35.99      6.51 o 
  -9   0   4        1.56        4.64      5.01 o 
  -8   0   4       22.38       11.07      4.69 o 
  -7   0   4       94.60       93.65      5.58 o 
  -6   0   4      466.16      461.74     16.65 o 
  -5   0   4       46.87       41.24      2.72 o 
  -4   0   4        9.90        8.32      1.93 o 
  -3   0   4       71.73       90.31      3.28 o 
  -2   0   4     8204.88     8469.11    253.96 o 
  -1   0   4      684.67      663.31     22.28 o 
   0   0   4     4004.82     4149.11    124.08 o 
   1   0   4     4476.86     4686.24    128.23 o 
   2   0   4      197.05      215.98      6.81 o 
   3   0   4      558.06      595.80     23.36 o 
   4   0   4       18.15       17.05      2.55 o 
   5   0   4      510.42      464.98     22.96 o 
   6   0   4      528.55      507.39     25.13 o 
   7   0   4        9.56        9.60      4.23 o 
   8   0   4       34.48       40.12      8.09 o 
   9   0   4        7.02       11.47      5.17 o 
  10   0   4        0.17       -4.95      6.81 o 
  11   0   4        2.55       -0.38      9.53 o 
 -12   1   4       14.04        8.15     11.33 o 
 -11   1   4        4.61       -5.62      8.82 o 
 -10   1   4        2.40        0.66      9.28 o 
  -9   1   4       18.58       28.80      5.76 o 
  -8   1   4      196.20      182.77     11.15 o 
  -7   1   4      165.29      149.10      9.72 o 
  -6   1   4      248.69      258.56     11.18 o 
  -5   1   4      435.36      430.45     16.22 o 
  -4   1   4     1587.51     1640.35     59.12 o 
  -3   1   4      223.03      231.47      7.92 o 
  -2   1   4      157.53      166.38      5.71 o 
  -1   1   4     7797.51     8049.52    204.39 o 
   0   1   4     3429.75     3463.83     96.74 o 
   1   1   4      298.19      296.63      8.40 o 
   2   1   4     1557.70     1527.13     69.69 o 
   3   1   4     1837.66     1902.79     94.64 o 
   4   1   4      641.75      643.80     33.36 o 
   5   1   4      379.00      403.59     20.42 o 
   6   1   4      253.81      237.20     13.17 o 
   7   1   4      334.38      332.29     17.37 o 
   8   1   4       65.00       60.04      8.98 o 
   9   1   4       20.52       22.24      5.57 o 
  10   1   4       11.95        6.09      8.35 o 
  11   1   4        6.58       10.46      9.73 o 
 -10   2   4        8.47       10.89      8.89 o 
  -9   2   4        9.87        7.33      7.78 o 
  -8   2   4        7.54       11.20      4.41 o 
  -7   2   4      194.95      182.98     11.48 o 
  -6   2   4      211.96      215.79     10.05 o 
  -5   2   4      451.16      452.02     17.49 o 
  -4   2   4     1257.83     1283.06     50.23 o 
  -3   2   4     3112.69     3193.20    108.20 o 
  -2   2   4      939.22      965.80     26.57 o 
  -1   2   4      298.60      355.55     13.11 o 
   0   2   4      432.61      453.34     15.06 o 
   1   2   4     1455.47     1409.21     46.74 o 
   2   2   4     1096.71     1074.02     44.51 o 
   3   2   4        7.90        8.30      3.04 o 
   4   2   4      948.78      930.17     46.79 o 
   5   2   4      645.48      635.66     25.16 o 
   6   2   4      696.17      680.19     25.93 o 
   7   2   4      164.38      190.32     15.68 o 
   8   2   4       53.86       53.38      8.37 o 
   9   2   4       44.14       53.29     10.24 o 
  10   2   4        8.41        3.16      9.40 o 
  -8   3   4        7.52        6.11      7.02 o 
  -7   3   4       22.87       24.49      4.54 o 
  -6   3   4       35.14       34.95      7.64 o 
  -5   3   4      102.74       98.53      5.51 o 
  -4   3   4     1002.75      986.31     42.09 o 
  -3   3   4      179.77      192.88      8.40 o 
  -2   3   4      426.53      421.60     15.03 o 
  -1   3   4      312.45      322.00     10.84 o 
   0   3   4     1079.29     1100.62     38.60 o 
   1   3   4     1367.24     1435.27     40.86 o 
   2   3   4      979.69     1039.14     28.82 o 
   3   3   4     1161.26     1150.72     35.65 o 
   4   3   4       91.61       86.49      4.38 o 
   5   3   4      248.28      220.19      9.83 o 
   6   3   4      191.90      180.79     10.67 o 
   7   3   4        1.78        9.17      6.69 o 
   8   3   4       37.06       47.25      8.89 o 
 -10   4   4       14.87       14.66      8.44 o 
  -9   4   4        1.56       -7.22      7.22 o 
  -8   4   4        2.17       -0.65      7.00 o 
  -7   4   4       51.12       41.56      8.55 o 
  -6   4   4       63.24       66.79      8.86 o 
  -5   4   4      130.48      132.82      5.99 o 
  -4   4   4       48.59       52.05      3.68 o 
  -3   4   4     1483.65     1494.83     49.03 o 
  -2   4   4      354.23      357.18     12.17 o 
  -1   4   4       37.99       38.98      2.64 o 
   0   4   4      219.90      224.48      7.14 o 
   1   4   4      302.51      303.17      9.49 o 
   2   4   4      392.96      367.08     13.46 o 
   3   4   4      358.67      361.75     10.43 o 
   4   4   4      393.72      387.59     11.90 o 
   5   4   4      192.16      178.59      8.93 o 
   6   4   4       24.89       33.48      4.42 o 
 -10   5   4        1.09       -3.08      5.96 o 
  -9   5   4        2.29       -3.32      5.85 o 
  -8   5   4        8.98        7.82      5.90 o 
  -7   5   4       23.33       28.78      5.78 o 
  -6   5   4       29.06       25.73      5.68 o 
  -5   5   4       87.35       76.99      7.03 o 
  -4   5   4       56.09       51.06      5.40 o 
  -3   5   4      174.98      173.34     10.17 o 
  -2   5   4      487.52      464.26     20.40 o 
  -1   5   4      334.45      324.87     14.72 o 
   0   5   4      194.96      192.16      8.66 o 
   1   5   4      113.69      113.63      5.43 o 
   2   5   4      143.20      138.79      7.80 o 
   3   5   4      192.67      187.78      7.50 o 
   4   5   4       82.61       78.19      5.01 o 
   5   5   4        2.38        1.29      2.96 o 
   6   5   4       45.14       54.19      6.04 o 
   7   5   4       16.73       24.63      5.35 o 
   8   5   4       29.35       16.50      8.49 o 
   9   5   4        1.56        1.91      8.24 o 
  -9   6   4        5.73        0.67      6.69 o 
  -8   6   4        0.15        2.48      6.64 o 
  -7   6   4        1.61       -3.75      6.24 o 
  -6   6   4       43.15       49.89      7.30 o 
  -5   6   4        8.63        4.34      5.56 o 
  -4   6   4       15.73       23.17      5.64 o 
  -3   6   4        2.15        3.31      4.24 o 
  -2   6   4      126.13      130.61      7.72 o 
  -1   6   4      219.28      216.66     11.53 o 
   0   6   4      154.11      160.86      7.50 o 
   1   6   4      106.82      119.24      6.05 o 
   2   6   4       41.84       34.46      4.21 o 
   3   6   4       13.47        7.49      4.24 o 
   4   6   4        3.54        0.47      4.64 o 
   5   6   4       47.16       56.65      6.25 o 
   6   6   4       30.17       32.55      6.08 o 
   7   6   4        1.86       -6.82      8.11 o 
   8   6   4       22.85       18.21     10.79 o 
  -7   7   4        4.30        5.84     10.19 o 
  -6   7   4        9.83        9.16      6.93 o 
  -5   7   4       22.69       17.76      6.89 o 
  -4   7   4        3.03        5.42      6.23 o 
  -3   7   4        1.64       -1.13      6.92 o 
  -2   7   4       13.06       14.54      5.02 o 
  -1   7   4       41.42       44.13      5.31 o 
   0   7   4       72.02       80.40      6.55 o 
   1   7   4       13.15       11.03      4.36 o 
   2   7   4       16.65       12.14      4.43 o 
   3   7   4       10.23       16.17      5.43 o 
   4   7   4        6.85        5.97      5.05 o 
   5   7   4       11.49        7.58      9.39 o 
   6   7   4        7.28       11.26     11.40 o 
  -5   8   4       16.56       17.01      8.44 o 
  -4   8   4        6.99       17.49      7.53 o 
  -3   8   4       15.14       24.33     11.25 o 
  -2   8   4        0.14       -3.14      5.65 o 
  -1   8   4       10.91       10.50      5.77 o 
   0   8   4        0.67       -3.01      5.31 o 
   1   8   4        5.86        2.09      4.66 o 
   2   8   4       19.96       25.27      5.63 o 
   3   8   4        1.77        0.84     11.02 o 
   4   8   4       10.15       17.22     11.75 o 
  -5  -8   5        1.24       -6.07      6.07 o 
  -4  -8   5       17.14       20.79      4.65 o 
  -3  -8   5        6.58        8.77      4.83 o 
  -2  -8   5        0.92        5.19      3.18 o 
  -1  -8   5        1.23        8.58      4.82 o 
   0  -8   5        5.93        8.78      4.75 o 
   1  -8   5       15.73       14.99      5.67 o 
   2  -8   5       10.54       16.68      6.09 o 
   3  -8   5        3.05       -0.16      6.17 o 
   4  -8   5        0.56       -4.86      6.73 o 
  -7  -7   5        9.03        7.95      5.97 o 
  -6  -7   5        7.67       15.35      5.55 o 
  -5  -7   5        2.55        9.37      4.99 o 
  -4  -7   5       11.28        8.25      3.77 o 
  -3  -7   5        2.77        0.28      3.12 o 
  -2  -7   5        3.96        2.97      3.41 o 
  -1  -7   5       24.15       27.74      4.60 o 
   0  -7   5       27.46       27.02      2.77 o 
   1  -7   5       56.60       61.86      6.98 o 
   2  -7   5        2.01        1.59      2.61 o 
   3  -7   5       29.10       28.39      7.06 o 
   4  -7   5        8.61        6.34      5.56 o 
   5  -7   5        4.35        9.19      4.35 o 
   6  -7   5       10.50       13.56      5.17 o 
  -8  -6   5        3.52        3.73      5.90 o 
  -7  -6   5        5.60        3.83      5.78 o 
  -6  -6   5        5.67       -3.08      4.93 o 
  -5  -6   5       17.82       11.62      3.87 o 
  -4  -6   5       37.85       48.19      4.38 o 
  -3  -6   5       56.47       58.72      6.04 o 
  -2  -6   5       20.06       23.72      3.29 o 
  -1  -6   5       35.83       36.17      3.50 o 
   0  -6   5       97.42       95.81      6.00 o 
   1  -6   5        6.37        7.67      4.16 o 
   2  -6   5      101.22      101.91      6.27 o 
   3  -6   5       43.37       43.17      4.49 o 
   4  -6   5       87.40       90.17      6.60 o 
   5  -6   5       23.35       22.83      5.14 o 
   6  -6   5       21.06       22.52      7.78 o 
   7  -6   5        4.60       -0.10      5.77 o 
   8  -6   5        2.45        6.73      6.00 o 
  -9  -5   5        3.34       -4.29      5.88 o 
  -8  -5   5        7.89        4.40      8.62 o 
  -7  -5   5       12.13        3.60      7.32 o 
  -6  -5   5        4.43        3.58      3.90 o 
  -5  -5   5       10.75        4.11      3.47 o 
  -4  -5   5      356.93      353.08     14.57 o 
  -3  -5   5      527.89      523.87     21.02 o 
  -2  -5   5      293.46      298.11      9.84 o 
  -1  -5   5       31.58       31.61      2.21 o 
   0  -5   5      122.65      126.10      5.42 o 
   1  -5   5       74.71       71.93      4.01 o 
   2  -5   5       12.48       13.39      2.15 o 
   3  -5   5      196.61      217.84     10.69 o 
   4  -5   5       90.64       91.99      6.29 o 
   5  -5   5       62.03       55.09      5.47 o 
   6  -5   5       30.50       37.19      5.20 o 
   7  -5   5       61.13       56.27      8.77 o 
   8  -5   5       66.83       69.44      7.47 o 
   9  -5   5        6.43       10.00      6.62 o 
 -10  -4   5        2.49       -3.22      6.35 o 
  -9  -4   5        3.14       -4.28      5.61 o 
  -8  -4   5       15.03       14.94      5.31 o 
  -7  -4   5       40.42       30.09      4.35 o 
  -6  -4   5       24.96       20.93      3.70 o 
  -5  -4   5      294.86      287.05     10.05 o 
  -4  -4   5       97.68      102.14      3.95 o 
  -3  -4   5       43.53       47.91      3.19 o 
  -2  -4   5      227.29      221.13      6.70 o 
  -1  -4   5      511.91      510.02     18.12 o 
   0  -4   5       95.34      103.63      4.37 o 
   1  -4   5      299.74      302.10     10.13 o 
   2  -4   5      138.43      131.32      5.56 o 
   3  -4   5      184.57      180.80      7.38 o 
   4  -4   5      142.11      147.03     12.74 o 
   5  -4   5       27.82       38.68      4.25 o 
   6  -4   5      260.34      246.37     18.52 o 
   7  -4   5       13.14        7.63      4.65 o 
   8  -4   5        2.88       13.88      8.57 o 
   9  -4   5        7.65       15.14      6.28 o 
 -11  -3   5        0.03       -6.67     11.44 o 
 -10  -3   5        5.25        7.23      6.20 o 
  -9  -3   5       13.13        6.93      5.69 o 
  -8  -3   5        2.34       -3.71      3.94 o 
  -7  -3   5      111.69      113.29      5.87 o 
  -6  -3   5       58.99       61.03      4.54 o 
  -5  -3   5      309.46      303.55     10.62 o 
  -4  -3   5       15.74       15.54      1.85 o 
  -3  -3   5      331.39      318.23      9.19 o 
  -2  -3   5      111.80      120.65      4.37 o 
  -1  -3   5      678.22      674.39     23.33 o 
   0  -3   5      781.82      740.62     25.13 o 
   1  -3   5      192.37      196.55     10.04 o 
   2  -3   5      433.25      451.37     15.76 o 
   3  -3   5       65.96       68.86      3.30 o 
   4  -3   5      330.65      323.99     14.64 o 
   5  -3   5     1124.69     1116.37     51.53 o 
   6  -3   5       34.68       45.42      8.49 o 
   7  -3   5      155.82      161.43     10.35 o 
   8  -3   5       25.18       24.01      5.48 o 
   9  -3   5        5.74        0.78      8.93 o 
  10  -3   5        5.81        5.26      6.24 o 
 -11  -2   5        0.17       -0.99      8.08 o 
 -10  -2   5        4.90       -1.08      5.96 o 
  -9  -2   5       21.07       21.66      6.09 o 
  -8  -2   5       27.67       27.15      4.31 o 
  -7  -2   5       81.73       73.12      4.41 o 
  -6  -2   5      506.76      490.92     17.69 o 
  -5  -2   5       89.99       86.20      4.56 o 
  -4  -2   5      534.83      557.60     15.35 o 
  -3  -2   5      654.54      663.60     18.72 o 
  -2  -2   5     1221.69     1230.64     33.43 o 
  -1  -2   5     1581.39     1635.94     51.18 o 
   0  -2   5      733.75      729.48     21.79 o 
   1  -2   5      697.22      751.82     23.13 o 
   2  -2   5     1042.46     1062.75     36.97 o 
   3  -2   5      552.81      522.59     22.05 o 
   4  -2   5       49.57       49.50      3.43 o 
   5  -2   5      515.44      511.64     20.55 o 
   6  -2   5      614.02      642.60     28.89 o 
   7  -2   5       34.41       28.45      4.91 o 
   8  -2   5       90.22       96.47      7.59 o 
   9  -2   5       37.01       49.02      9.08 o 
  10  -2   5       30.18       34.13      6.78 o 
 -11  -1   5        2.61       -1.33      6.41 o 
 -10  -1   5        0.24       -0.85      5.64 o 
  -9  -1   5       21.62       19.64      5.47 o 
  -8  -1   5       41.66       41.70      4.40 o 
  -7  -1   5       18.49       25.11      3.96 o 
  -6  -1   5      256.61      265.74     10.50 o 
  -5  -1   5      206.61      212.49      7.38 o 
  -4  -1   5     1016.78      932.99     33.51 o 
  -3  -1   5      281.13      258.82      7.39 o 
  -2  -1   5     1634.70     1650.02     45.70 o 
  -1  -1   5      749.11      770.67     24.10 o 
   0  -1   5     1046.00     1056.94     31.60 o 
   1  -1   5      538.23      531.37     19.11 o 
   2  -1   5      167.10      179.50      5.88 o 
   3  -1   5     1203.35     1200.69     45.72 o 
   4  -1   5     1303.94     1297.33     64.32 o 
   5  -1   5       64.97       68.19      6.27 o 
   6  -1   5       62.15       65.65      5.45 o 
   7  -1   5      108.95      121.31      7.96 o 
   8  -1   5       94.10       91.96     12.11 o 
   9  -1   5        5.65        8.64      7.60 o 
  10  -1   5       10.79       15.63      6.54 o 
  11  -1   5        3.15        5.09      9.43 o 
 -12   0   5        0.04       -9.09      9.80 o 
 -11   0   5        0.02        1.07      6.69 o 
 -10   0   5       16.69       17.37      5.73 o 
  -9   0   5        4.31        7.62      5.13 o 
  -8   0   5       23.75       25.78      4.84 o 
  -7   0   5       26.42       31.07      5.45 o 
  -6   0   5       95.04      108.39      5.33 o 
  -5   0   5      691.23      729.28     25.53 o 
  -4   0   5        2.64        3.82      1.84 o 
  -3   0   5     2049.91     2041.32     69.55 o 
  -2   0   5      350.80      331.36     10.39 o 
  -1   0   5      210.10      217.61      7.67 o 
   0   0   5        4.70        3.05      0.87 o 
   1   0   5      388.33      387.93     10.87 o 
   2   0   5     1459.54     1388.30     46.75 o 
   3   0   5     5946.95     6134.65    289.16 o 
   4   0   5      280.53      244.28     12.64 o 
   5   0   5      490.88      510.24     25.14 o 
   6   0   5       89.91       83.56      6.03 o 
   7   0   5       45.18       43.44      5.01 o 
   8   0   5        3.88       -0.19      4.75 o 
   9   0   5       97.08      118.51     13.00 o 
  10   0   5        7.53        3.04      6.53 o 
  11   0   5        0.07        3.64      9.28 o 
 -11   1   5        4.14       -2.78      8.84 o 
 -10   1   5        0.45        8.90      6.61 o 
  -9   1   5       20.85       16.67      7.55 o 
  -8   1   5       30.10       27.47      5.10 o 
  -7   1   5       12.18       19.90      4.59 o 
  -6   1   5      265.93      278.73     10.59 o 
  -5   1   5      152.45      147.78      7.17 o 
  -4   1   5     1085.12     1008.45     33.54 o 
  -3   1   5      240.85      227.18     10.35 o 
  -2   1   5     1635.07     1611.87     56.53 o 
   0   1   5      977.57     1005.30     35.62 o 
   1   1   5      737.26      691.05     38.21 o 
   2   1   5      133.89      139.76      5.72 o 
   3   1   5     1161.56     1142.31     55.98 o 
   4   1   5     1441.86     1405.27     64.34 o 
   5   1   5       53.42       54.17      4.89 o 
   6   1   5       42.64       50.16      4.88 o 
   7   1   5       69.85       91.54      7.47 o 
   8   1   5      100.41      112.84      8.10 o 
  10   1   5       10.71        9.59      9.69 o 
  11   1   5        3.23       10.08      9.79 o 
 -10   2   5        6.85        9.99      8.02 o 
  -9   2   5       20.35       22.26      7.71 o 
  -8   2   5       22.65       23.51      4.95 o 
  -7   2   5       69.54       68.54      6.08 o 
  -6   2   5      450.02      490.44     20.42 o 
  -5   2   5      118.08      111.28      5.62 o 
  -4   2   5      510.68      512.12     17.05 o 
  -3   2   5      677.29      669.07     23.27 o 
  -2   2   5      995.57     1000.41     31.42 o 
  -1   2   5     1650.05     1715.43     47.76 o 
   0   2   5      717.63      710.58     25.01 o 
   1   2   5      597.30      616.22     23.73 o 
   2   2   5     1148.81     1135.60     37.25 o 
   3   2   5      623.38      617.73     27.10 o 
   4   2   5       76.96       82.12      5.08 o 
   5   2   5      511.38      509.68     25.75 o 
   6   2   5      524.30      545.69     23.72 o 
   7   2   5       26.55       32.39      4.54 o 
   9   2   5       35.30       40.54      9.93 o 
  10   2   5       37.35       20.13     10.20 o 
  -8   3   5        6.07       14.51      6.69 o 
  -7   3   5      131.34      121.06      8.45 o 
  -6   3   5       64.97       64.91      4.63 o 
  -5   3   5      335.50      349.11     15.10 o 
  -4   3   5       26.73       27.29      2.74 o 
  -3   3   5      310.07      303.15     11.38 o 
  -2   3   5      105.05      109.41      5.04 o 
  -1   3   5      722.16      702.08     21.80 o 
   0   3   5      765.23      749.02     23.51 o 
   1   3   5      274.97      277.89      8.03 o 
   2   3   5      453.52      464.47     14.46 o 
   3   3   5       58.45       57.87      2.71 o 
   4   3   5      399.34      395.02     14.92 o 
   5   3   5     1050.01     1043.12     42.47 o 
   6   3   5       54.11       70.15      5.70 o 
   8   3   5       35.65       34.79      7.86 o 
 -10   4   5        1.26       -0.75      8.35 o 
  -9   4   5        6.35        1.15      7.33 o 
  -8   4   5       18.55       19.08      7.49 o 
  -7   4   5       39.68       41.61      8.37 o 
  -6   4   5       10.67        6.38      6.38 o 
  -5   4   5      231.98      216.48     11.81 o 
  -4   4   5       93.70       93.00      5.48 o 
  -3   4   5       20.75       19.09      4.27 o 
  -2   4   5      180.56      172.12      6.80 o 
  -1   4   5      555.91      549.06     17.00 o 
   0   4   5      103.76      110.03      4.94 o 
   1   4   5      277.81      274.03     10.66 o 
   2   4   5      160.52      152.04      5.26 o 
   3   4   5      205.38      206.46      6.26 o 
   4   4   5      137.42      138.10      6.18 o 
   5   4   5        9.81       14.19      2.62 o 
   6   4   5      227.14      205.38     17.35 o 
   7   4   5       15.08       12.44      5.47 o 
  -9   5   5        2.58        1.86      6.14 o 
  -8   5   5        8.98        5.32      5.91 o 
  -7   5   5        9.68        7.63      5.84 o 
  -6   5   5        2.91       -2.34      5.25 o 
  -5   5   5       12.31       11.38      6.65 o 
  -4   5   5      310.41      306.38     19.35 o 
  -3   5   5      498.68      501.41     22.60 o 
  -2   5   5      302.64      312.42     14.12 o 
  -1   5   5       29.68       29.35      2.49 o 
   0   5   5      155.80      157.78      6.29 o 
   1   5   5       71.91       68.82      4.54 o 
   2   5   5       14.11       16.19      2.25 o 
   3   5   5      173.25      184.48      8.10 o 
   4   5   5       84.42       83.82      5.44 o 
   5   5   5       65.12       67.82      5.86 o 
   6   5   5       23.75       24.76      4.87 o 
   7   5   5       60.04       43.96     10.57 o 
   8   5   5       60.45       73.66     12.11 o 
   9   5   5       10.00        8.73      9.62 o 
  -8   6   5        3.02       -0.45      6.82 o 
  -7   6   5        6.15        3.61      6.54 o 
  -6   6   5        5.69        3.28      9.49 o 
  -5   6   5       16.65       19.83      6.48 o 
  -4   6   5       36.14       35.39      6.32 o 
  -3   6   5       57.14       54.12      5.41 o 
  -2   6   5       26.40       31.86      4.65 o 
  -1   6   5       47.02       48.75      4.92 o 
   0   6   5      101.08       94.43      6.61 o 
   1   6   5        9.23       12.43      3.63 o 
   2   6   5       85.61       91.56      6.23 o 
   3   6   5       40.97       35.39      4.41 o 
   4   6   5      100.03      105.37      8.26 o 
   5   6   5       24.83       18.24      9.68 o 
   6   6   5       25.16       24.50     10.28 o 
   7   6   5        2.40       14.84      8.89 o 
   8   6   5        1.44       -0.65     10.31 o 
  -7   7   5        7.01       11.18      7.89 o 
  -6   7   5        7.39        7.35     13.05 o 
  -5   7   5        1.64        7.97      6.67 o 
  -4   7   5       10.60       11.95      6.60 o 
  -3   7   5        3.82        8.95      4.84 o 
  -2   7   5        4.51       -1.87      4.82 o 
  -1   7   5       18.94       14.58      4.89 o 
   0   7   5       22.94       26.18      5.35 o 
   1   7   5       60.48       59.87      5.62 o 
   2   7   5        0.87       -1.49      4.21 o 
   3   7   5       35.93       35.75      5.79 o 
   4   7   5        5.50       -0.53      9.97 o 
   5   7   5        2.48        8.42     10.57 o 
   6   7   5       10.90       14.53     10.17 o 
  -5   8   5        0.74        0.19      8.75 o 
  -4   8   5       17.19       20.38      7.74 o 
  -3   8   5        7.40        2.95      7.22 o 
  -2   8   5        0.30       -1.01      5.69 o 
  -1   8   5        1.16       -2.40      5.71 o 
   0   8   5        5.10        1.76      5.24 o 
   1   8   5       12.49        5.32      7.26 o 
   2   8   5       15.32       10.47      7.17 o 
   3   8   5        3.12       10.53     11.37 o 
   4   8   5        0.13       -5.51     11.33 o 
  -4  -8   6        0.61       -2.66      4.58 o 
  -3  -8   6        3.37        1.01      5.43 o 
  -2  -8   6       10.44       11.66      3.80 o 
  -1  -8   6       23.37       19.35      5.58 o 
   0  -8   6       26.96       28.57      5.84 o 
   1  -8   6        4.14        3.69      5.69 o 
   2  -8   6        4.46        0.95      6.31 o 
   3  -8   6        4.72        2.15      6.78 o 
  -7  -7   6        5.00        3.36      6.19 o 
  -6  -7   6       11.14       15.94      5.82 o 
  -5  -7   6        3.89        9.11      7.04 o 
  -4  -7   6        1.05       -2.99      4.25 o 
  -3  -7   6        5.09        6.40      3.46 o 
  -2  -7   6       11.56       14.73      3.20 o 
  -1  -7   6        5.58        8.25      2.87 o 
   0  -7   6       39.60       42.69      3.54 o 
   1  -7   6        7.25        3.60      2.93 o 
   2  -7   6       10.27        2.60      3.22 o 
   3  -7   6       23.14       32.06      4.18 o 
   4  -7   6       31.29       39.58      5.61 o 
   5  -7   6       27.00       23.28      8.68 o 
   6  -7   6        5.26        4.75     10.18 o 
  -8  -6   6        7.40        5.47      6.38 o 
  -7  -6   6        8.75        7.41      5.65 o 
  -6  -6   6       12.61       12.11      4.98 o 
  -5  -6   6       12.64       12.77      4.18 o 
  -4  -6   6        8.42        7.21      3.47 o 
  -3  -6   6        1.05        0.90      4.30 o 
  -2  -6   6       38.57       42.98      3.67 o 
  -1  -6   6      105.25      108.20      5.90 o 
   0  -6   6        3.52        0.16      2.72 o 
   1  -6   6       56.01       61.89      4.62 o 
   2  -6   6       17.15       18.85      3.36 o 
   3  -6   6       34.43       33.09      4.25 o 
   4  -6   6       26.20       28.62      4.42 o 
   5  -6   6       26.86       36.87      5.23 o 
   6  -6   6       76.35       95.75      7.54 o 
   7  -6   6        0.32       -0.07      8.35 o 
  -9  -5   6        1.17       -3.87      6.46 o 
  -8  -5   6        7.87       -0.17      5.85 o 
  -7  -5   6        7.53        4.78      6.27 o 
  -6  -5   6        5.95        8.18      4.16 o 
  -5  -5   6       14.82       13.71      3.64 o 
  -4  -5   6       63.27       58.70      4.68 o 
  -3  -5   6      205.12      214.04     10.44 o 
  -2  -5   6      108.18      103.31      5.81 o 
  -1  -5   6       11.29       10.22      2.25 o 
   0  -5   6      238.14      231.81      9.54 o 
   1  -5   6      284.11      292.49     12.20 o 
   2  -5   6      112.89      110.28      7.43 o 
   3  -5   6       14.82       11.50      3.33 o 
   4  -5   6      118.26      124.74      8.19 o 
   5  -5   6       48.21       56.97      5.48 o 
   6  -5   6       16.77       25.22      7.98 o 
   7  -5   6       31.79       35.13      5.83 o 
   8  -5   6        6.61       14.91      9.46 o 
 -10  -4   6        3.87       11.78      6.98 o 
  -9  -4   6       12.99       23.19      6.17 o 
  -8  -4   6       11.45        7.13      6.18 o 
  -7  -4   6       12.02       18.11      6.81 o 
  -6  -4   6       70.62       77.56      5.35 o 
  -5  -4   6      690.81      704.51     24.69 o 
  -4  -4   6      221.02      222.21     10.87 o 
  -3  -4   6      162.52      153.49      6.20 o 
  -2  -4   6      366.41      380.43     12.12 o 
  -1  -4   6       87.16       79.17      3.58 o 
   0  -4   6       99.91      103.50      4.75 o 
   1  -4   6       45.72       49.28      2.59 o 
   2  -4   6      456.70      469.76     17.45 o 
   3  -4   6      809.43      751.98     28.43 o 
   4  -4   6        4.94        6.79      3.46 o 
   5  -4   6      130.92      137.89      8.75 o 
   6  -4   6      168.63      177.16     10.56 o 
   7  -4   6       55.60       56.32      6.44 o 
   8  -4   6       19.08       25.25     10.38 o 
   9  -4   6       16.26       20.68     10.37 o 
 -11  -3   6        2.52        2.89      6.61 o 
 -10  -3   6        1.73        5.38      6.71 o 
  -9  -3   6       19.22       15.04      5.54 o 
  -8  -3   6        8.96        9.52      4.91 o 
  -7  -3   6       59.36       60.41      4.14 o 
  -6  -3   6      482.54      481.09     16.91 o 
  -5  -3   6       60.71       60.96      3.37 o 
  -4  -3   6      439.78      445.57     12.96 o 
  -3  -3   6      259.84      251.31      8.54 o 
  -2  -3   6       40.94       39.21      2.39 o 
  -1  -3   6       73.43       73.52      3.36 o 
   0  -3   6      501.50      511.66     18.50 o 
   1  -3   6      427.08      412.01     14.90 o 
   2  -3   6      160.75      161.16      7.07 o 
   3  -3   6      709.05      682.97     27.59 o 
   4  -3   6     1641.61     1595.81     60.23 o 
   5  -3   6      194.61      211.67     10.77 o 
   6  -3   6       26.50       28.70      4.70 o 
   7  -3   6       17.65       13.36      4.92 o 
   8  -3   6       49.00       64.93      6.91 o 
   9  -3   6        9.94       11.51      8.64 o 
  10  -3   6        8.26        7.79      7.14 o 
 -11  -2   6        0.66       -2.13      7.18 o 
 -10  -2   6        5.97        7.41      5.91 o 
  -9  -2   6       10.76       16.26      5.43 o 
  -8  -2   6       12.73        6.78      4.01 o 
  -7  -2   6        2.50       -0.97      2.84 o 
  -6  -2   6      192.94      192.03      8.53 o 
  -5  -2   6      370.86      363.78     13.04 o 
  -4  -2   6      211.95      223.99      7.10 o 
  -3  -2   6     1090.60     1095.94     32.08 o 
  -2  -2   6     1112.51     1231.55     41.12 o 
  -1  -2   6     1296.50     1386.92     53.83 o 
   0  -2   6      337.73      378.53     11.26 o 
   1  -2   6      353.34      369.68     12.50 o 
   2  -2   6     1109.46     1067.65     39.50 o 
   3  -2   6      804.40      785.16     29.00 o 
   4  -2   6      132.45      122.51      6.20 o 
   5  -2   6      382.78      370.65     17.66 o 
   6  -2   6      113.79      100.22      7.83 o 
   7  -2   6       23.31       19.92      4.80 o 
   8  -2   6       10.89       11.55      5.12 o 
   9  -2   6       19.13       30.29      6.71 o 
  10  -2   6       13.20       18.88      7.03 o 
 -11  -1   6        2.19        1.62      6.67 o 
 -10  -1   6       22.02       23.76      6.09 o 
  -9  -1   6        6.67        4.60      6.89 o 
  -8  -1   6       53.12       51.05      5.13 o 
  -7  -1   6      210.67      207.92      8.95 o 
  -6  -1   6       80.40       78.20      4.67 o 
  -5  -1   6      479.40      481.13     17.72 o 
  -4  -1   6      855.56      858.01     31.24 o 
  -3  -1   6     2003.13     2031.75     71.80 o 
  -2  -1   6      397.32      395.29     12.36 o 
  -1  -1   6      340.95      348.15     11.03 o 
   0  -1   6     2034.29     2011.44     64.51 o 
   1  -1   6     2878.09     3105.76    120.69 o 
   2  -1   6      214.81      225.04      9.12 o 
   3  -1   6      353.64      311.33     12.84 o 
   4  -1   6      489.89      466.60     21.84 o 
   5  -1   6      345.39      330.38     18.10 o 
   6  -1   6        0.77        0.54      3.82 o 
   7  -1   6      247.87      244.76     14.24 o 
   8  -1   6       52.06       64.24      6.66 o 
   9  -1   6        3.25        2.80      5.41 o 
  10  -1   6        9.50       13.40      9.20 o 
 -11   0   6        6.60       -0.25      6.54 o 
 -10   0   6        0.09        9.45      6.80 o 
  -9   0   6       54.55       48.08      6.27 o 
  -8   0   6      292.91      281.11     15.61 o 
  -7   0   6      156.03      136.24      7.63 o 
  -6   0   6      405.88      390.37     14.39 o 
  -5   0   6       78.15       74.27      3.99 o 
  -4   0   6       66.11       72.14      4.30 o 
  -3   0   6      251.15      244.06     10.41 o 
  -2   0   6     2484.51     2607.64    101.81 o 
  -1   0   6     1114.97     1076.38     41.85 o 
   0   0   6       26.85       25.22      1.61 o 
   1   0   6     3108.88     3302.20     99.15 o 
   2   0   6     2186.61     2407.96     93.45 o 
   3   0   6      368.87      336.25     16.74 o 
   4   0   6        2.79        2.39      2.64 o 
   5   0   6      130.58      112.33      7.44 o 
   6   0   6      770.72      740.97     36.24 o 
   7   0   6       14.33       14.54      4.37 o 
   8   0   6       14.61       10.70      4.85 o 
   9   0   6       24.18       16.89      6.33 o 
 -11   1   6        3.83        0.33     10.31 o 
 -10   1   6       24.15       27.42      6.59 o 
  -9   1   6        6.62       12.32      5.32 o 
  -8   1   6       52.82       58.65      6.16 o 
  -7   1   6      230.09      218.24     12.29 o 
  -6   1   6       74.92       79.69      4.34 o 
  -5   1   6      503.53      506.53     17.69 o 
  -4   1   6      683.38      708.04     31.08 o 
  -3   1   6     2073.20     2113.93     71.78 o 
  -2   1   6      485.95      481.32     15.27 o 
  -1   1   6      351.86      352.80     12.41 o 
   0   1   6     2281.76     2259.00     72.82 o 
   1   1   6     2938.59     3158.21    121.37 o 
   2   1   6      201.94      208.28      9.01 o 
   3   1   6      354.06      317.45     12.74 o 
   4   1   6      425.20      417.72     21.82 o 
   5   1   6      375.71      384.83     18.29 o 
   6   1   6        0.02       -1.35      3.58 o 
   7   1   6      269.34      261.41     14.27 o 
   8   1   6       61.60       60.06      6.33 o 
  10   1   6        7.56        4.71      9.11 o 
 -10   2   6        4.29       -7.75      7.75 o 
  -9   2   6       14.59       10.73      8.49 o 
  -8   2   6       19.40       23.01      5.13 o 
  -7   2   6        1.90       -1.66      4.35 o 
  -6   2   6      211.99      208.57     11.38 o 
  -5   2   6      348.32      340.50     12.99 o 
  -4   2   6      161.88      177.52      7.82 o 
  -3   2   6     1007.40     1000.26     36.57 o 
  -2   2   6     1359.95     1467.73     38.78 o 
  -1   2   6     1633.31     1721.30     49.10 o 
   0   2   6      300.49      344.49     12.92 o 
   1   2   6      340.05      350.61     12.84 o 
   2   2   6     1018.73      960.56     39.66 o 
   3   2   6      727.57      694.49     28.94 o 
   4   2   6      140.08      125.62      7.46 o 
   5   2   6      299.42      316.46     17.61 o 
   6   2   6      163.94      155.12      8.73 o 
   7   2   6       36.98       27.90      7.73 o 
   8   2   6       14.24       15.33      8.26 o 
  10   2   6       16.00       10.75     10.37 o 
  -7   3   6       48.09       38.67      5.56 o 
  -6   3   6      441.38      437.55     19.60 o 
  -5   3   6       70.48       63.08      4.27 o 
  -4   3   6      436.47      443.74     18.48 o 
  -3   3   6      271.97      263.32      9.62 o 
  -2   3   6       59.39       57.37      2.50 o 
  -1   3   6       73.44       67.46      2.99 o 
   0   3   6      561.79      575.25     19.09 o 
   1   3   6      470.91      454.02     15.39 o 
   2   3   6      127.12      120.43      4.83 o 
   3   3   6      737.19      716.87     24.74 o 
   4   3   6     1534.67     1507.64     60.43 o 
   5   3   6      153.71      164.44      8.56 o 
   6   3   6       24.77       31.41      7.04 o 
   7   3   6       14.46       20.39      7.68 o 
 -10   4   6        5.54       12.77      8.73 o 
  -9   4   6       15.39        8.58      7.68 o 
  -8   4   6       13.11        7.04      6.98 o 
  -7   4   6       12.93        4.64      6.64 o 
  -6   4   6       53.77       61.15      8.32 o 
  -5   4   6      690.29      684.76     36.66 o 
  -4   4   6      250.79      271.74     26.99 o 
  -3   4   6      195.58      194.60      7.39 o 
  -2   4   6      386.48      384.18     12.52 o 
  -1   4   6       59.18       59.60      3.61 o 
   0   4   6      123.37      129.19      5.24 o 
   1   4   6       43.70       43.80      2.24 o 
   2   4   6      536.44      532.07     14.64 o 
   3   4   6      734.31      706.74     20.67 o 
   4   4   6        2.90        0.58      2.07 o 
   5   4   6      124.13      125.05      6.02 o 
   6   4   6      163.85      167.00     10.70 o 
  -9   5   6        0.85      -10.28     10.38 o 
  -8   5   6        6.46       -0.36      8.80 o 
  -7   5   6        3.97        5.62      5.68 o 
  -6   5   6        7.06        4.05      5.74 o 
  -5   5   6       15.00        6.97      5.45 o 
  -4   5   6       87.86       84.22      7.03 o 
  -3   5   6      234.87      256.44     11.69 o 
  -2   5   6      113.13      112.12      6.72 o 
  -1   5   6        3.13        0.70      3.26 o 
   0   5   6      223.34      219.00     11.21 o 
   1   5   6      300.84      307.99     16.96 o 
   2   5   6      134.78      131.24      5.61 o 
   3   5   6       22.64       19.35      2.64 o 
   4   5   6      118.42      120.02      8.52 o 
   5   5   6       32.99       41.76      9.60 o 
   6   5   6       23.32       21.92      8.11 o 
   7   5   6       26.69       19.35      9.49 o 
   8   5   6       13.89       -7.33      8.80 o 
  -8   6   6        7.18       12.31      7.49 o 
  -7   6   6        9.07       -2.55      6.60 o 
  -6   6   6       10.78       -1.46      7.68 o 
  -5   6   6       11.41       18.98      6.12 o 
  -4   6   6        6.30        1.23      5.67 o 
  -3   6   6        0.27       -1.11      4.14 o 
  -2   6   6       48.18       46.12      5.26 o 
  -1   6   6      115.01      108.57      7.05 o 
   0   6   6        5.74        3.13      3.91 o 
   1   6   6       64.23       68.78      8.10 o 
   2   6   6        7.05       12.85      3.83 o 
   3   6   6       36.60       36.44      4.17 o 
   4   6   6       17.35       20.64      9.62 o 
   5   6   6       26.94       35.43     10.55 o 
   6   6   6       66.83       62.46     13.04 o 
   7   6   6        1.06       -1.36      9.69 o 
  -7   7   6        4.92        3.08      7.81 o 
  -6   7   6       12.03        8.41      7.20 o 
  -5   7   6        4.75        1.30      6.62 o 
  -4   7   6        0.26       -6.32      6.32 o 
  -3   7   6        6.88        3.41      6.11 o 
  -2   7   6       12.84       14.67      4.95 o 
  -1   7   6        6.93       13.59      4.83 o 
   0   7   6       44.04       45.72      5.83 o 
   1   7   6        3.30        4.05      6.27 o 
   2   7   6       15.20        7.94      6.40 o 
   3   7   6       17.88       24.51      6.90 o 
   4   7   6       30.44       24.14     11.08 o 
   5   7   6       27.22       22.64     11.59 o 
   6   7   6        3.40       14.02     10.20 o 
  -4   8   6        0.81       -6.49      7.45 o 
  -3   8   6        3.02        3.44      7.35 o 
  -2   8   6        9.25        6.40      6.02 o 
  -1   8   6       25.63       29.12      6.38 o 
   0   8   6       23.53       16.79      7.10 o 
   1   8   6        5.82       11.60      7.50 o 
   2   8   6        3.49        5.86      9.79 o 
   3   8   6        2.55       17.68     11.53 o 
  -4  -8   7        3.42        2.22      4.84 o 
  -3  -8   7        0.16       -1.51      4.20 o 
  -2  -8   7       16.65       16.51      4.21 o 
  -1  -8   7        4.96        6.04      3.68 o 
   0  -8   7        0.85        2.95      6.02 o 
   1  -8   7       25.83       30.32      6.82 o 
   2  -8   7        1.25        5.80      7.11 o 
   3  -8   7        5.02       -3.44      7.66 o 
  -6  -7   7        2.53       -5.84      5.84 o 
  -5  -7   7        0.06        2.70      5.27 o 
  -4  -7   7       14.11       10.50      4.83 o 
  -3  -7   7       14.60       21.74      4.31 o 
  -2  -7   7        5.18        6.07      3.67 o 
  -1  -7   7        9.12        9.52      3.25 o 
   0  -7   7       27.56       31.59      3.64 o 
   1  -7   7       27.47       29.41      4.13 o 
   2  -7   7       42.13       40.84      4.58 o 
   3  -7   7       10.09       18.20      4.44 o 
   4  -7   7       45.11       41.93      5.47 o 
   5  -7   7        1.82       -0.02      5.04 o 
  -8  -6   7        4.56        8.98      7.20 o 
  -7  -6   7        1.43        2.79      5.72 o 
  -6  -6   7        3.46        0.44      5.66 o 
  -5  -6   7       21.65       16.62      9.24 o 
  -4  -6   7        4.86        4.98      3.69 o 
  -3  -6   7        9.68        6.65      4.68 o 
  -2  -6   7       30.84       30.48      3.48 o 
  -1  -6   7        4.39        5.37      2.85 o 
   0  -6   7       26.89       30.70      3.83 o 
   1  -6   7       50.91       50.24      4.38 o 
   2  -6   7      163.27      167.91     10.02 o 
   3  -6   7       91.62       92.57      6.60 o 
   4  -6   7       10.89       15.41      8.98 o 
   5  -6   7       59.56       61.60      6.30 o 
   6  -6   7        0.75        5.35      6.20 o 
   7  -6   7       32.56       32.13      6.51 o 
  -9  -5   7        0.67        3.90      6.56 o 
  -8  -5   7        1.08        5.30      6.02 o 
  -7  -5   7        4.27       -1.90      7.13 o 
  -6  -5   7       55.78       60.38      6.30 o 
  -5  -5   7        5.29        7.61      3.77 o 
  -4  -5   7       37.71       38.00      3.99 o 
  -3  -5   7       38.79       36.56      4.52 o 
  -2  -5   7       20.18       18.50      3.12 o 
  -1  -5   7       16.97       14.32      3.29 o 
   0  -5   7      100.08      105.63      6.87 o 
   1  -5   7      275.55      264.86     13.81 o 
   2  -5   7       99.06       97.07      6.11 o 
   3  -5   7       61.27       65.32      5.15 o 
   4  -5   7      129.13      128.55      8.28 o 
   5  -5   7       74.00       63.64      6.27 o 
   6  -5   7       38.02       44.51     12.97 o 
   7  -5   7        1.98        1.68      5.65 o 
   8  -5   7       11.36       18.05      6.42 o 
 -10  -4   7        0.79       -6.46      6.46 o 
  -9  -4   7       24.64       27.70      6.83 o 
  -8  -4   7       30.78       20.29     14.16 o 
  -7  -4   7       21.26        7.00      4.92 o 
  -6  -4   7      104.32      104.91      6.73 o 
  -5  -4   7       49.15       55.31      5.08 o 
  -4  -4   7       74.53       70.96      5.03 o 
  -3  -4   7      189.60      201.96      9.07 o 
  -2  -4   7       96.07       94.59      4.14 o 
  -1  -4   7      487.28      485.90     16.93 o 
   0  -4   7      179.58      176.23      7.06 o 
   1  -4   7      154.08      167.55      6.91 o 
   2  -4   7      662.80      670.26     25.63 o 
   4  -4   7      177.83      187.49     11.48 o 
   5  -4   7       37.96       35.91      5.07 o 
   6  -4   7      157.37      159.23     10.56 o 
   7  -4   7       10.81       11.81      5.19 o 
   8  -4   7       11.87        3.88      5.99 o 
   9  -4   7       15.88       17.64     10.40 o 
 -11  -3   7        0.13        5.44      7.39 o 
 -10  -3   7        0.35       -4.31      6.38 o 
  -9  -3   7       14.92       13.36      6.38 o 
  -8  -3   7       61.99       58.45      6.44 o 
  -7  -3   7      227.68      236.76      9.37 o 
  -6  -3   7        3.31        2.48      2.97 o 
  -5  -3   7      185.74      175.24      7.49 o 
  -4  -3   7       15.91       13.80      2.43 o 
  -3  -3   7      146.88      154.39      6.63 o 
  -2  -3   7      352.54      336.00     11.77 o 
  -1  -3   7       91.96       91.21      4.17 o 
   0  -3   7      681.84      668.87     19.90 o 
   1  -3   7      423.44      411.21     13.65 o 
   2  -3   7       84.89       93.19      5.28 o 
   3  -3   7      582.09      567.92     20.76 o 
   4  -3   7      249.75      234.96     13.07 o 
   5  -3   7      125.05      133.60      9.99 o 
   6  -3   7      158.63      149.51      9.72 o 
   7  -3   7       95.02       96.74      8.05 o 
   8  -3   7       80.49       76.92      7.49 o 
   9  -3   7        6.45        4.26      6.21 o 
 -11  -2   7        2.86        0.59      7.99 o 
 -10  -2   7        1.66        6.68      6.32 o 
  -9  -2   7        7.21        4.00      5.33 o 
  -8  -2   7       81.28       84.09      7.39 o 
  -7  -2   7       21.33       25.94      3.48 o 
  -6  -2   7       68.99       67.09      4.39 o 
  -5  -2   7      123.07      121.61      6.27 o 
  -4  -2   7       20.66       27.26      6.46 o 
  -3  -2   7      409.57      435.28     15.42 o 
  -2  -2   7      219.40      214.84      8.20 o 
  -1  -2   7     1135.32     1083.51     32.69 o 
   0  -2   7      676.05      714.45     21.21 o 
   1  -2   7      506.89      465.80     17.38 o 
   2  -2   7      981.88      997.89     38.78 o 
   3  -2   7      369.42      365.45     16.06 o 
   4  -2   7      490.47      446.77     21.08 o 
   5  -2   7       78.01       70.90      6.24 o 
   6  -2   7      190.03      201.74     11.77 o 
   7  -2   7       60.79       61.69      6.15 o 
   8  -2   7       29.96       41.86      6.11 o 
   9  -2   7        4.47        9.81      6.22 o 
  10  -2   7       15.63       18.93     10.84 o 
 -11  -1   7       10.38       19.38      7.55 o 
 -10  -1   7       11.33        8.42      8.82 o 
  -9  -1   7       22.41       18.73      5.77 o 
  -8  -1   7       24.15       23.06      7.32 o 
  -7  -1   7       54.50       53.45      5.28 o 
  -6  -1   7      112.94      120.50      6.47 o 
  -5  -1   7       77.34       70.13      4.00 o 
  -4  -1   7      354.37      356.43     16.77 o 
  -3  -1   7      525.38      513.33     20.56 o 
  -2  -1   7      212.32      213.19      7.99 o 
  -1  -1   7      134.26      128.06      4.72 o 
   0  -1   7      722.23      768.72     22.91 o 
   1  -1   7     2654.82     2681.37     98.02 o 
   2  -1   7      425.32      404.65     17.01 o 
   3  -1   7       98.90       86.16      5.99 o 
   4  -1   7      804.92      763.08     39.24 o 
   5  -1   7      236.79      229.93     12.12 o 
   6  -1   7        1.49        0.94      3.97 o 
   7  -1   7       50.30       47.26      7.20 o 
   8  -1   7       32.22       34.26      5.97 o 
   9  -1   7       31.90       27.65      6.29 o 
  10  -1   7        0.96       -7.66      8.91 o 
 -11   0   7        2.16       -5.29      7.12 o 
 -10   0   7        3.30       -3.71      6.62 o 
  -9   0   7       10.01       10.74      5.59 o 
  -8   0   7        8.39       15.49      4.25 o 
  -7   0   7       42.26       27.36      3.99 o 
  -6   0   7        4.69        4.10      2.67 o 
  -5   0   7      980.04      989.54     34.40 o 
  -4   0   7      738.62      740.97     29.76 o 
  -3   0   7      115.38      114.23      4.83 o 
  -2   0   7      191.96      185.06      8.13 o 
  -1   0   7      423.90      415.90     20.34 o 
   0   0   7      997.05      980.79     38.37 o 
   1   0   7        1.16       -1.05      1.42 o 
   2   0   7      482.55      414.82     16.67 o 
   3   0   7     1067.22     1029.31     49.28 o 
   4   0   7        0.55       -2.88      2.88 o 
   5   0   7      326.38      331.35     17.07 o 
   6   0   7      127.71      123.60      8.44 o 
   7   0   7       98.91      108.45      7.76 o 
   8   0   7        9.12        7.56      5.17 o 
   9   0   7       20.11       24.50      6.23 o 
 -11   1   7       11.68       14.95     10.77 o 
 -10   1   7        9.87       15.62      9.69 o 
  -9   1   7       20.44       10.04      5.89 o 
  -8   1   7       25.25       23.24      6.03 o 
  -7   1   7       30.26       29.93      6.07 o 
  -6   1   7      145.02      156.59      6.60 o 
  -5   1   7       75.61       73.45      4.69 o 
  -4   1   7      450.52      457.84     16.89 o 
  -3   1   7      661.18      648.50     20.58 o 
  -1   1   7      109.26      103.15      4.67 o 
   0   1   7      657.44      706.73     25.76 o 
   1   1   7     2385.03     2396.46     98.49 o 
   2   1   7      463.04      440.44     17.00 o 
   3   1   7      105.97       89.91      7.76 o 
   4   1   7      864.43      865.91     39.40 o 
   5   1   7      196.38      205.25     11.96 o 
   6   1   7        3.62       -3.98      3.98 o 
   7   1   7       45.72       50.14      5.79 o 
   8   1   7       48.32       63.53      6.32 o 
   9   1   7       32.31       34.16     10.31 o 
  -9   2   7        6.91       15.24      7.98 o 
  -8   2   7       66.38       64.10      7.04 o 
  -7   2   7       19.74       23.07      5.13 o 
  -6   2   7       46.92       43.34      4.26 o 
  -5   2   7      155.20      160.58      6.44 o 
  -4   2   7       51.29       56.40      3.10 o 
  -3   2   7      410.53      436.21     15.59 o 
  -2   2   7      230.10      221.24      6.76 o 
  -1   2   7     1086.79     1040.09     36.89 o 
   0   2   7      648.05      676.22     24.32 o 
   1   2   7      437.62      410.82     15.40 o 
   2   2   7      983.69      988.96     38.98 o 
   3   2   7      465.73      437.43     19.63 o 
   4   2   7      426.27      396.51     21.02 o 
   5   2   7      108.70      114.95      6.94 o 
   6   2   7      175.10      188.88     11.44 o 
   7   2   7       69.84       64.42      8.95 o 
   8   2   7       29.09       21.93      9.22 o 
  -8   3   7       53.06       47.14      8.80 o 
  -7   3   7      210.56      185.90     13.13 o 
  -6   3   7        1.17       -2.70      3.10 o 
  -5   3   7      180.98      165.23      8.34 o 
  -4   3   7       33.62       32.11      2.72 o 
  -3   3   7      186.05      199.13      6.37 o 
  -2   3   7      344.14      327.34      9.87 o 
  -1   3   7       90.11       88.32      3.73 o 
   0   3   7      646.57      623.67     26.73 o 
   1   3   7      374.44      360.69     16.40 o 
   2   3   7       89.85       89.17      5.26 o 
   3   3   7      491.83      478.49     18.44 o 
   4   3   7      246.75      253.60     10.51 o 
   5   3   7      178.18      189.46      9.60 o 
   6   3   7      149.14      146.52     14.51 o 
   7   3   7      100.37      113.69     11.40 o 
 -10   4   7        0.68       13.35      8.75 o 
  -9   4   7       22.74       14.60      8.44 o 
  -8   4   7       24.56       16.08      7.31 o 
  -7   4   7       20.12       10.55      7.13 o 
  -6   4   7      115.80      116.49      9.05 o 
  -5   4   7       62.03       74.85      6.54 o 
  -4   4   7       77.18       84.93      4.36 o 
  -3   4   7      173.72      185.38      8.10 o 
  -2   4   7       88.80       84.55      3.98 o 
  -1   4   7      503.45      491.69     15.84 o 
   0   4   7      190.02      193.03      7.32 o 
   1   4   7      179.59      185.90      6.30 o 
   2   4   7      628.04      634.34     20.45 o 
   3   4   7      283.90      279.60      9.46 o 
   4   4   7      201.20      216.01      8.37 o 
   5   4   7       51.41       58.55      5.61 o 
   6   4   7      212.30      186.52     17.06 o 
  -9   5   7        0.66        1.33      6.26 o 
  -8   5   7        1.89       -3.59      6.24 o 
  -7   5   7        5.22        0.57      5.83 o 
  -6   5   7       51.62       53.56      8.69 o 
  -5   5   7        5.16        7.85      5.25 o 
  -4   5   7       27.09       25.45      5.34 o 
  -3   5   7       50.78       50.85      4.69 o 
  -2   5   7       35.61       38.15      4.10 o 
  -1   5   7        9.92        6.58      3.54 o 
   0   5   7      124.00      114.63      8.48 o 
   1   5   7      252.58      271.53     15.82 o 
   2   5   7       76.65       72.24      7.04 o 
   3   5   7       49.18       58.34     11.69 o 
   4   5   7      104.89       93.92     13.00 o 
   5   5   7       93.15       83.92     11.33 o 
   6   5   7       31.49       23.23      9.29 o 
   7   5   7        6.94        5.20      9.13 o 
   8   5   7       12.43       15.64      9.93 o 
  -8   6   7        5.19        0.90      7.40 o 
  -7   6   7        1.48        2.61      6.76 o 
  -6   6   7        2.16       -0.90      6.52 o 
  -5   6   7       18.61       15.55      6.46 o 
  -4   6   7        9.24        5.53      5.82 o 
  -3   6   7       10.09       11.92      4.51 o 
  -2   6   7       29.06       23.45      4.76 o 
  -1   6   7       10.30       14.88      4.39 o 
   0   6   7       24.64       32.20      6.07 o 
   1   6   7       39.20       32.36      5.91 o 
   2   6   7      156.37      183.89     12.64 o 
   3   6   7       93.53       98.04      8.79 o 
   4   6   7       15.00        3.47      8.86 o 
   5   6   7       53.49       55.36     11.62 o 
   6   6   7        0.25        4.62      8.58 o 
   7   6   7       39.52       34.34     11.37 o 
  -6   7   7        3.67        8.70      7.36 o 
  -5   7   7        0.04       -1.27      7.01 o 
  -4   7   7       13.80       13.52      6.82 o 
  -3   7   7       13.92       12.71      5.41 o 
  -2   7   7        3.46       -1.78      5.00 o 
  -1   7   7        9.88       11.14      5.17 o 
   0   7   7       18.57       20.39      6.38 o 
   1   7   7       26.34       24.46      6.56 o 
   2   7   7       44.01       52.70      7.39 o 
   3   7   7       13.97       15.24      9.69 o 
   4   7   7       47.02       51.60     11.97 o 
   5   7   7        1.60        1.27     10.75 o 
  -4   8   7        3.97        5.89      7.14 o 
  -3   8   7        0.11       -6.14      7.62 o 
  -2   8   7       16.69       18.73      6.28 o 
  -1   8   7        3.58        7.06      6.18 o 
   0   8   7        1.90       -0.68      7.32 o 
   1   8   7       25.38       27.33     16.00 o 
   2   8   7        2.11       -3.96      7.21 o 
   3   8   7        6.36       18.21     11.66 o 
  -3  -8   8        1.12       -4.52      4.52 o 
  -2  -8   8        2.40        4.92      4.27 o 
  -1  -8   8        0.13        3.14      4.16 o 
   0  -8   8       10.08        6.78      6.82 o 
   1  -8   8        1.66        3.51      6.57 o 
   2  -8   8       14.96       12.13      7.42 o 
  -6  -7   8       11.18       10.03      6.23 o 
  -5  -7   8        0.43       -6.73      6.73 o 
  -4  -7   8        6.38        5.39      5.14 o 
  -3  -7   8        4.71        6.86      4.46 o 
  -2  -7   8       40.29       42.09      5.11 o 
  -1  -7   8        4.34        7.02      3.87 o 
   0  -7   8       12.85       11.74      3.95 o 
   1  -7   8       31.91       33.16      4.82 o 
   2  -7   8        2.26        4.07      4.00 o 
   3  -7   8       20.14       24.85      9.30 o 
   4  -7   8       15.00       20.96      5.12 o 
   5  -7   8       18.17       21.45      5.91 o 
  -8  -6   8        6.85        8.32      6.82 o 
  -7  -6   8        0.42        3.68      6.36 o 
  -6  -6   8        5.62        0.08      5.95 o 
  -5  -6   8        0.45       -4.78      4.84 o 
  -4  -6   8       12.45        8.55      4.85 o 
  -3  -6   8       35.07       31.15      3.89 o 
  -2  -6   8        3.67        4.53      3.37 o 
  -1  -6   8      157.22      153.63      7.83 o 
   0  -6   8       50.37       49.42      4.64 o 
   1  -6   8       16.27       15.48      3.93 o 
   2  -6   8       30.96       30.47      4.48 o 
   3  -6   8        4.41        2.65      4.05 o 
   4  -6   8       57.66       69.62      6.30 o 
   5  -6   8        0.94       -2.26      4.90 o 
   6  -6   8       30.34       30.43      6.29 o 
  -9  -5   8        8.02       12.60      7.08 o 
  -8  -5   8        1.74       -3.45      5.88 o 
  -7  -5   8       25.40       32.98      9.91 o 
  -6  -5   8       15.57        4.08      5.21 o 
  -5  -5   8        1.34        3.35      3.84 o 
  -4  -5   8       11.01       10.68      3.73 o 
  -3  -5   8       22.86       26.57      3.84 o 
  -2  -5   8      243.53      225.95     10.14 o 
  -1  -5   8        7.32        7.01      3.35 o 
   0  -5   8      483.11      470.37     23.17 o 
   1  -5   8      177.18      173.02      9.82 o 
   2  -5   8      108.54      107.91      7.47 o 
   3  -5   8        9.85       -0.35      3.74 o 
   4  -5   8       40.92       37.64      5.15 o 
   5  -5   8      107.47      122.73      8.33 o 
   6  -5   8        7.23        5.27      4.96 o 
   7  -5   8       36.80       35.60      6.58 o 
   8  -5   8       19.49       17.08      6.84 o 
 -10  -4   8        0.55       -3.26      8.58 o 
  -9  -4   8        5.74       -0.97      6.56 o 
  -8  -4   8       22.35       25.74      6.09 o 
  -7  -4   8       34.04       32.89      6.60 o 
  -6  -4   8        2.86       -2.30      4.31 o 
  -5  -4   8      104.12      104.88      7.65 o 
  -4  -4   8      122.59      118.85      6.52 o 
  -3  -4   8        3.73        1.61      2.91 o 
  -2  -4   8      229.01      220.15     10.80 o 
  -1  -4   8      111.97      104.68      7.58 o 
   0  -4   8      138.49      128.18      6.89 o 
   1  -4   8      320.43      320.89     15.35 o 
   2  -4   8      212.92      216.80     11.08 o 
   4  -4   8      117.16      119.18      8.01 o 
   5  -4   8       17.70       18.08      4.56 o 
   6  -4   8       53.51       69.74      6.61 o 
   7  -4   8       27.09       29.70      6.25 o 
   8  -4   8       36.67       40.68      7.15 o 
 -10  -3   8        1.67        7.89      6.70 o 
  -9  -3   8        0.83        0.52      6.24 o 
  -8  -3   8       26.16       22.65     10.17 o 
  -7  -3   8       87.16       87.25      5.46 o 
  -6  -3   8       27.47       23.35      3.49 o 
  -5  -3   8      324.84      322.69     14.36 o 
  -4  -3   8      407.93      392.38     17.76 o 
  -3  -3   8      527.06      526.66     18.61 o 
  -2  -3   8       54.27       55.73      3.31 o 
  -1  -3   8       54.32       52.96      3.01 o 
   0  -3   8      125.44      137.45      5.02 o 
   1  -3   8      750.46      748.84     28.78 o 
   2  -3   8      539.42      541.42     21.31 o 
   3  -3   8       89.36       86.85      7.04 o 
   4  -3   8      363.76      337.87     17.51 o 
   5  -3   8       12.70       16.38      4.51 o 
   6  -3   8       52.57       38.35      8.24 o 
   7  -3   8        6.26       11.35      9.04 o 
   8  -3   8       44.69       55.99      7.12 o 
   9  -3   8       28.36       36.06      7.61 o 
 -11  -2   8        2.54        4.74      7.57 o 
 -10  -2   8       17.60       14.66      6.72 o 
  -9  -2   8       36.46       35.46      6.20 o 
  -8  -2   8       47.63       46.13      6.47 o 
  -7  -2   8       59.87       60.52      4.56 o 
  -6  -2   8       24.39       19.26      3.29 o 
  -5  -2   8      420.01      402.11     17.09 o 
  -4  -2   8      177.32      175.69      9.36 o 
  -3  -2   8       36.57       32.66      3.41 o 
  -2  -2   8      621.80      644.39     26.00 o 
  -1  -2   8      990.97     1022.00     33.60 o 
   0  -2   8      280.46      267.26     11.18 o 
   1  -2   8       30.64       30.67      2.84 o 
   2  -2   8      828.42      789.83     31.12 o 
   3  -2   8      780.26      793.00     35.24 o 
   4  -2   8      259.64      244.19     14.53 o 
   5  -2   8      129.12      118.38      8.62 o 
   6  -2   8       81.15       79.68      7.09 o 
   7  -2   8      125.47      129.62     10.08 o 
   8  -2   8       12.45        8.77      5.79 o 
   9  -2   8       17.02       28.92      6.90 o 
  10  -2   8       31.45       42.03     11.73 o 
 -11  -1   8        3.15       -1.93     13.00 o 
 -10  -1   8       15.98       21.41      6.33 o 
  -9  -1   8        2.09        0.68      5.57 o 
  -8  -1   8        6.87        6.15      4.30 o 
  -7  -1   8      172.82      164.89      9.14 o 
  -6  -1   8      173.57      179.53      7.83 o 
  -5  -1   8      142.15      130.36      6.82 o 
  -4  -1   8       44.18       47.40      2.91 o 
  -3  -1   8      245.59      239.52      8.52 o 
  -2  -1   8     1448.69     1405.19     67.28 o 
  -1  -1   8      278.24      263.50     14.71 o 
   0  -1   8     1046.57     1020.16     35.25 o 
   1  -1   8      432.88      401.83     19.72 o 
   2  -1   8      235.07      202.60      9.83 o 
   3  -1   8       72.83       61.24      4.99 o 
   4  -1   8      243.02      232.03     11.89 o 
   5  -1   8      361.27      333.73     28.36 o 
   6  -1   8       50.95       60.68      6.01 o 
   7  -1   8        3.25       -2.92      4.58 o 
   8  -1   8       54.34       62.44      6.85 o 
   9  -1   8       28.87       14.81      8.00 o 
  10  -1   8        4.17       12.20     11.04 o 
 -11   0   8        0.03       -0.45      6.62 o 
 -10   0   8        0.23        5.95      6.20 o 
  -9   0   8       10.33       14.62      5.64 o 
  -8   0   8       39.55       47.89      5.16 o 
  -7   0   8       18.24       22.73      3.85 o 
  -6   0   8      230.22      238.93      9.70 o 
  -5   0   8      129.02      110.27      6.33 o 
  -4   0   8       17.48       16.27      2.82 o 
  -3   0   8       34.00       33.90      5.23 o 
  -2   0   8      297.67      295.43     15.04 o 
  -1   0   8     2922.68     2941.67    139.11 o 
   0   0   8      563.53      541.17     21.53 o 
   1   0   8      175.00      153.98      6.82 o 
   2   0   8      483.76      518.39     25.37 o 
   3   0   8      159.67      134.78      8.19 o 
   4   0   8      285.48      240.21     15.81 o 
   5   0   8       15.82       12.20      4.14 o 
   6   0   8      117.48      130.87      9.35 o 
   7   0   8      129.92      142.60     10.14 o 
   8   0   8        9.74        1.90      5.19 o 
   9   0   8       14.57       13.64      9.08 o 
  10   0   8        1.75       -7.48      9.31 o 
 -11   1   8        2.16        0.82      9.48 o 
 -10   1   8       12.00       -0.73      8.33 o 
  -9   1   8        3.57        6.63      5.56 o 
  -8   1   8        9.52        6.79      4.17 o 
  -7   1   8      184.29      173.07      9.87 o 
  -6   1   8      165.29      172.12     12.39 o 
  -5   1   8      123.81      115.89      6.66 o 
  -4   1   8       28.51       31.76      2.54 o 
  -3   1   8      210.93      188.95      9.54 o 
  -2   1   8     1458.40     1416.28     55.51 o 
  -1   1   8      300.94      303.04     10.62 o 
   0   1   8     1077.68     1020.19     35.31 o 
   1   1   8      406.06      395.54     16.08 o 
   2   1   8      180.05      164.46      7.80 o 
   3   1   8       79.83       65.13      5.00 o 
   4   1   8      201.74      200.57     11.79 o 
   5   1   8      405.94      376.96     18.36 o 
   6   1   8       39.74       51.89      5.81 o 
   7   1   8        6.31        3.78      4.74 o 
   8   1   8       47.30       57.60      9.86 o 
   9   1   8       23.55       17.46     10.20 o 
  -9   2   8       33.91       22.72      8.51 o 
  -8   2   8       53.95       64.30      7.52 o 
  -7   2   8       64.44       74.77      6.63 o 
  -6   2   8       34.32       25.47      3.18 o 
  -5   2   8      407.52      402.49     14.83 o 
  -4   2   8      199.01      199.67      7.69 o 
  -3   2   8       48.33       49.66      2.74 o 
  -2   2   8      642.13      661.32     19.00 o 
  -1   2   8      887.74      918.15     33.72 o 
   0   2   8      266.10      265.82      9.85 o 
   1   2   8       33.31       37.90      2.47 o 
   2   2   8      833.47      790.09     31.24 o 
   3   2   8      666.70      659.18     34.94 o 
   4   2   8      304.82      313.90     14.79 o 
   5   2   8      129.28      126.37      8.53 o 
   6   2   8      101.60       98.22      6.88 o 
   7   2   8      133.05      135.97     13.59 o 
   8   2   8       10.03       14.33      9.02 o 
   9   2   8       18.50       29.96     10.84 o 
  -9   3   8        0.79       -6.11      6.78 o 
  -8   3   8       27.41       22.63      7.18 o 
  -7   3   8      107.95      120.39     12.20 o 
  -6   3   8       45.15       41.15      3.86 o 
  -5   3   8      321.95      326.07     14.26 o 
  -4   3   8      442.21      441.53     13.91 o 
  -3   3   8      506.06      526.74     16.82 o 
  -2   3   8       64.77       64.25      2.71 o 
  -1   3   8       52.59       52.78      2.62 o 
   0   3   8      130.40      138.74      5.80 o 
   1   3   8      727.58      716.55     25.62 o 
   2   3   8      524.54      523.39     18.94 o 
   3   3   8      124.11      124.57      5.35 o 
   5   3   8       32.45       33.83      6.62 o 
   6   3   8       61.21       69.04      9.08 o 
   7   3   8        6.78        8.17      8.08 o 
  -9   4   8        3.77        7.11      7.91 o 
  -8   4   8       16.18       12.82      8.24 o 
  -7   4   8       37.98       38.60      8.22 o 
  -6   4   8        2.97       10.95      6.13 o 
  -5   4   8      140.06      139.02      9.27 o 
  -4   4   8       96.70       92.19      7.77 o 
  -3   4   8        6.12        4.95      2.67 o 
  -2   4   8      250.75      259.46      8.63 o 
  -1   4   8       97.45       99.87      4.48 o 
   0   4   8      103.84       95.23      4.91 o 
   1   4   8      302.96      278.58     13.02 o 
   2   4   8      170.15      186.60      9.51 o 
   3   4   8      150.45      142.90      6.58 o 
   4   4   8       96.56      101.53      8.02 o 
   5   4   8       25.72       29.41      7.72 o 
   6   4   8       38.20       48.89     10.19 o 
  -9   5   8        7.39       12.11     10.40 o 
  -8   5   8        1.62        4.43      6.42 o 
  -7   5   8       24.14       28.71      6.36 o 
  -6   5   8       23.12       15.25      6.10 o 
  -5   5   8        2.44       10.57      8.23 o 
  -4   5   8       16.87       16.81      5.39 o 
  -3   5   8       32.64       34.99      4.83 o 
  -2   5   8      217.49      216.50     11.19 o 
  -1   5   8       11.36       12.88      3.74 o 
   0   5   8      469.78      467.15     25.31 o 
   1   5   8      135.53      135.94     11.02 o 
   2   5   8      122.49      116.70      8.71 o 
   3   5   8       18.58       11.92      5.45 o 
   4   5   8       61.64       60.75      9.75 o 
   5   5   8       98.37       87.07     13.06 o 
   6   5   8       12.35       16.04      8.89 o 
   7   5   8       36.05       36.23     10.37 o 
   8   5   8       17.38       19.95     10.39 o 
  -8   6   8        8.15       27.03     11.97 o 
  -7   6   8        0.62        8.89      7.44 o 
  -6   6   8        6.22        8.44      6.45 o 
  -5   6   8        1.32       -0.25      5.99 o 
  -4   6   8       16.70       16.77      8.85 o 
  -3   6   8       29.86       23.62      5.08 o 
  -2   6   8        5.40        4.20      4.33 o 
  -1   6   8      148.08      154.37      9.31 o 
   0   6   8       49.46       40.52      6.50 o 
   1   6   8       22.41       26.65      5.65 o 
   2   6   8       37.83       42.39      6.82 o 
   3   6   8       14.56       12.04      6.13 o 
   4   6   8       52.10       62.15     11.84 o 
   5   6   8        0.09        6.29      9.82 o 
   6   6   8       35.84       24.95      9.75 o 
  -6   7   8       11.14        7.60      7.56 o 
  -5   7   8        0.35        9.15      7.01 o 
  -4   7   8        6.75        7.94      6.40 o 
  -3   7   8        6.60        1.94      5.41 o 
  -2   7   8       41.82       56.57      7.71 o 
  -1   7   8        4.99        8.08      5.25 o 
   0   7   8       15.95       13.04      6.29 o 
   1   7   8       30.15       32.51      7.22 o 
   2   7   8        0.36        3.18      6.62 o 
   3   7   8       17.49        7.79      7.01 o 
   4   7   8        8.09        0.05     10.02 o 
   5   7   8       25.08       47.02     12.42 o 
  -3   8   8        1.01       -1.04      7.87 o 
  -2   8   8        2.38       -2.99      6.18 o 
  -1   8   8        0.85       -3.54      7.39 o 
   0   8   8       11.75        6.23      7.64 o 
   1   8   8        1.28       -1.50      7.25 o 
   2   8   8       15.42       24.80     14.78 o 
  -1  -8   9       21.01       19.03      4.73 o 
   0  -8   9        3.31        5.99      6.85 o 
  -5  -7   9        4.72        8.14      5.79 o 
  -4  -7   9        5.58        5.24      5.13 o 
  -3  -7   9        4.28        0.81      4.54 o 
  -2  -7   9        2.10       -1.91      4.25 o 
  -1  -7   9        1.15        5.78      4.25 o 
   0  -7   9       24.22       17.83      5.02 o 
   1  -7   9        6.47        3.12      4.39 o 
   2  -7   9       44.58       40.99      5.44 o 
   3  -7   9        7.57        0.44      4.73 o 
   4  -7   9       12.37       13.92      5.57 o 
  -7  -6   9        1.52       -6.40      6.40 o 
  -6  -6   9        0.12        1.64     14.46 o 
  -5  -6   9       19.48       20.29      8.08 o 
  -4  -6   9       54.76       57.83      6.42 o 
  -3  -6   9        9.59        8.43      4.28 o 
  -2  -6   9       91.86       96.61     12.24 o 
  -1  -6   9       29.56       25.59      3.81 o 
   0  -6   9       17.31       16.10      5.10 o 
   1  -6   9       24.52       19.61      4.25 o 
   2  -6   9        2.26       -0.25      4.02 o 
   3  -6   9       85.39       88.30      6.80 o 
   4  -6   9        4.06        7.88      6.09 o 
   5  -6   9       20.47       17.14      5.35 o 
   6  -6   9       13.97       14.04      9.41 o 
  -8  -5   9        1.13       -5.67      6.34 o 
  -7  -5   9        2.35        6.62      5.63 o 
  -6  -5   9       10.29       13.78      5.69 o 
  -5  -5   9       32.07       31.11      5.51 o 
  -4  -5   9       48.28       47.49      4.92 o 
  -3  -5   9       64.01       63.15      4.59 o 
  -2  -5   9      108.66      111.97      6.83 o 
  -1  -5   9      114.99      109.88      7.86 o 
   0  -5   9        9.69       12.69      4.21 o 
   1  -5   9       47.15       39.06      4.63 o 
   2  -5   9      166.09      157.80      9.57 o 
   3  -5   9       39.90       48.26      5.26 o 
   4  -5   9       78.47       79.38      6.67 o 
   5  -5   9       27.32       23.25      5.10 o 
   6  -5   9       45.77       51.80      6.84 o 
   7  -5   9       10.12        7.79      6.49 o 
  -9  -4   9        1.25        3.84      6.84 o 
  -8  -4   9       25.75       27.60      7.78 o 
  -7  -4   9       30.54       23.48      5.81 o 
  -6  -4   9       30.31       23.17      5.29 o 
  -5  -4   9       24.66       22.83      4.36 o 
  -4  -4   9      184.93      178.59      8.86 o 
  -3  -4   9      176.57      190.86      9.31 o 
  -2  -4   9       69.71       65.40      4.33 o 
  -1  -4   9      264.08      247.13     13.81 o 
   0  -4   9      413.38      381.38     19.83 o 
   1  -4   9       23.36       23.28      9.68 o 
   2  -4   9       35.86       38.83      4.68 o 
   3  -4   9      109.76      115.67      9.04 o 
   4  -4   9      176.58      147.31      9.83 o 
   5  -4   9       73.37       62.51      6.12 o 
   6  -4   9       94.24       87.69     16.72 o 
   7  -4   9       71.13       69.92      7.47 o 
   8  -4   9       12.29       11.02      6.75 o 
 -10  -3   9        4.73        2.09      6.74 o 
  -9  -3   9       12.91       13.42      6.74 o 
  -8  -3   9       18.15       23.47      6.44 o 
  -7  -3   9        5.89        8.33      5.31 o 
  -6  -3   9       24.67       21.64      4.13 o 
  -5  -3   9        2.40        3.11      3.60 o 
  -4  -3   9       25.52       24.04      4.31 o 
  -3  -3   9      145.29      143.06      7.02 o 
  -2  -3   9      340.57      333.29     13.67 o 
  -1  -3   9      139.05      134.82      6.36 o 
   0  -3   9      362.14      366.56     15.31 o 
   1  -3   9      303.42      309.00     12.95 o 
   2  -3   9       21.31       20.00      3.83 o 
   3  -3   9      102.03       95.90      9.57 o 
   4  -3   9       80.44       74.20      5.53 o 
   5  -3   9      477.46      479.66     24.29 o 
   6  -3   9       79.35       87.67      7.16 o 
   7  -3   9       32.64       41.35      6.73 o 
   8  -3   9       38.97       41.71      7.00 o 
   9  -3   9       12.28        9.73      7.30 o 
 -10  -2   9       12.92        8.03      6.55 o 
  -9  -2   9       15.93       19.68     13.10 o 
  -8  -2   9       14.21       13.01      5.61 o 
  -7  -2   9       14.86       25.45      4.27 o 
  -6  -2   9       19.28       14.46      3.79 o 
  -5  -2   9       17.33       20.68      3.56 o 
  -4  -2   9      145.06      141.04      8.37 o 
  -3  -2   9      125.06      114.16      6.25 o 
  -2  -2   9       57.52       51.73      4.23 o 
  -1  -2   9      736.94      682.63     24.72 o 
   0  -2   9      638.97      633.97     27.18 o 
   1  -2   9      184.32      170.02      8.98 o 
   2  -2   9      161.59      157.37     11.13 o 
   3  -2   9      170.69      153.53     10.82 o 
   4  -2   9      170.75      146.76      9.59 o 
   5  -2   9        5.92        3.14      4.56 o 
   6  -2   9      129.42      125.54      8.92 o 
   7  -2   9       88.09       95.30      7.90 o 
   8  -2   9       27.08       33.32      6.99 o 
   9  -2   9       18.08       27.54      6.74 o 
 -11  -1   9        3.23       -1.72      7.42 o 
 -10  -1   9        6.29        4.05      6.89 o 
  -9  -1   9       13.72       17.42      6.47 o 
  -8  -1   9        0.61        2.00      5.35 o 
  -7  -1   9       66.74       62.96      5.35 o 
  -6  -1   9       38.85       37.99      4.25 o 
  -5  -1   9      110.44      101.65      8.06 o 
  -4  -1   9       21.21       18.14      2.35 o 
  -3  -1   9      408.94      401.61     14.65 o 
  -2  -1   9      520.74      509.91     25.10 o 
  -1  -1   9       57.90       55.54      4.22 o 
   0  -1   9       70.02       66.26      3.49 o 
   1  -1   9      400.67      399.22     18.98 o 
   2  -1   9     1688.64     1576.38     79.07 o 
   3  -1   9        3.92        4.90      3.61 o 
   4  -1   9      150.22      135.12      8.89 o 
   5  -1   9      275.21      279.91     19.45 o 
   6  -1   9       36.96       36.56      5.21 o 
   7  -1   9       23.18       26.18      5.50 o 
   8  -1   9       62.15       72.34      7.73 o 
   9  -1   9       50.45       53.74      7.88 o 
 -11   0   9        1.69       -1.51     10.57 o 
 -10   0   9        0.31        2.32      6.65 o 
  -9   0   9        7.44        9.08      5.77 o 
  -8   0   9        3.05        2.13      4.25 o 
  -7   0   9       88.40      103.10      6.62 o 
  -6   0   9       89.96      101.77      6.16 o 
  -5   0   9        1.75        3.69      3.32 o 
  -4   0   9      748.15      735.42     29.66 o 
  -3   0   9       21.51       21.51      2.94 o 
  -2   0   9       82.18       77.40      5.33 o 
  -1   0   9      260.54      257.59     10.84 o 
   0   0   9      377.71      354.03     14.46 o 
   1   0   9      526.84      509.97     20.44 o 
   2   0   9      199.56      174.10     13.69 o 
   3   0   9     1048.90     1071.21     51.52 o 
   4   0   9       73.70       75.57      5.74 o 
   5   0   9       32.95       20.66      4.33 o 
   6   0   9        1.68        0.75      4.21 o 
   7   0   9      124.68      112.99      8.68 o 
   8   0   9       27.96       42.75      6.93 o 
   9   0   9        0.03        4.73     10.13 o 
 -10   1   9        5.36        0.71      8.73 o 
  -9   1   9       15.85       13.42      6.00 o 
  -8   1   9        0.59        1.69      3.96 o 
  -7   1   9       51.44       47.84      5.12 o 
  -6   1   9       34.56       39.40      4.20 o 
  -5   1   9      132.58      134.20      5.81 o 
  -4   1   9       25.44       22.18      3.13 o 
  -3   1   9      403.41      399.81     16.67 o 
  -2   1   9      497.75      508.61     17.91 o 
  -1   1   9       45.31       43.64      2.72 o 
   0   1   9       44.80       43.26      2.71 o 
   1   1   9      364.21      364.53     15.41 o 
   2   1   9     1821.99     1718.44     64.87 o 
   3   1   9        1.61       -3.31      3.31 o 
   4   1   9      144.93      135.91      8.83 o 
   5   1   9      248.91      255.96     14.54 o 
   6   1   9       41.19       40.80      5.67 o 
   7   1   9       22.59       24.41      5.39 o 
   8   1   9       54.95       68.70     10.69 o 
   9   1   9       56.31       55.15     11.08 o 
  -8   2   9       15.73       13.97      5.75 o 
  -7   2   9       18.09       18.43      3.36 o 
  -6   2   9       21.82       18.92      3.08 o 
  -5   2   9        7.36        4.95      2.42 o 
  -4   2   9      181.85      187.64      7.26 o 
  -3   2   9      118.72      115.67      4.66 o 
  -2   2   9       43.51       41.41      2.84 o 
  -1   2   9      568.12      543.45     21.30 o 
   0   2   9      714.37      724.81     24.17 o 
   1   2   9      229.85      229.05      8.04 o 
   2   2   9      235.61      226.04      8.06 o 
   3   2   9      246.59      231.87     10.87 o 
   4   2   9      175.76      164.65      9.62 o 
   5   2   9        2.22        2.69      4.13 o 
   6   2   9      128.89      147.83     13.82 o 
   7   2   9       71.62       73.75     11.44 o 
   8   2   9       30.93       26.68     10.09 o 
   9   2   9       16.81       10.64      9.91 o 
  -7   3   9        8.71       14.06      6.31 o 
  -6   3   9       11.79        4.98      4.32 o 
  -5   3   9        3.47        4.59      2.65 o 
  -4   3   9       22.81       22.29      2.48 o 
  -3   3   9      124.36      122.84      5.12 o 
  -2   3   9      317.54      318.12     10.70 o 
  -1   3   9      120.98      117.50      4.88 o 
   0   3   9      354.95      376.55     13.61 o 
   1   3   9      302.37      304.65     11.44 o 
   2   3   9        9.19        9.46      2.44 o 
   3   3   9       77.90       74.86      4.23 o 
   4   3   9       44.16       45.31      7.62 o 
   5   3   9      461.79      472.98     34.68 o 
   6   3   9       76.90       93.41     11.20 o 
  -7   4   9       29.54       17.79      5.63 o 
  -6   4   9       31.98       21.67      5.66 o 
  -5   4   9       13.26        6.91      4.91 o 
  -4   4   9      155.26      160.41     11.17 o 
  -3   4   9      197.55      203.40     12.19 o 
  -2   4   9       56.34       54.20      3.28 o 
  -1   4   9      275.69      269.87     10.09 o 
   0   4   9      422.43      403.83     16.99 o 
   1   4   9       13.61        4.71      3.08 o 
   2   4   9       52.49       54.18      4.30 o 
   3   4   9      150.13      165.76     10.19 o 
   4   4   9      177.20      175.57     16.11 o 
   5   4   9       71.30       61.28      9.88 o 
   6   4   9       91.32       75.66     11.42 o 
   7   4   9       71.01       61.73     11.35 o 
  -8   5   9        1.11       -4.58      9.60 o 
  -7   5   9        3.84        7.18      8.97 o 
  -6   5   9        7.38        1.07     10.49 o 
  -5   5   9       27.97       32.24      7.21 o 
  -4   5   9       46.86       51.96      6.62 o 
  -3   5   9       47.57       42.68      4.96 o 
  -2   5   9      121.08      129.24      7.70 o 
  -1   5   9      133.81      125.66      8.91 o 
   0   5   9       10.50       12.52      4.95 o 
   1   5   9       56.09       54.14     14.30 o 
   2   5   9      155.70      144.54     11.08 o 
   3   5   9       52.35       65.75      7.16 o 
   4   5   9       74.10       73.01     11.06 o 
   5   5   9       38.31       43.12      9.40 o 
   6   5   9       49.40       43.25     10.55 o 
   7   5   9        9.00       -3.20      9.08 o 
  -7   6   9        1.37      -10.80     10.80 o 
  -6   6   9        0.12        0.78     10.57 o 
  -5   6   9       19.49       16.24      6.46 o 
  -4   6   9       56.02       58.73      7.62 o 
  -3   6   9       12.85       17.98      5.09 o 
  -2   6   9       87.68       95.33      6.94 o 
  -1   6   9       20.79       19.15      5.84 o 
   0   6   9       15.47       10.30     16.11 o 
   1   6   9       16.25        8.88      5.81 o 
   2   6   9        2.53        7.92      6.13 o 
   3   6   9       80.64       89.29      8.78 o 
   4   6   9        6.36        3.87      9.39 o 
   5   6   9       27.39       15.59     10.33 o 
   6   6   9       11.53        5.66     10.15 o 
  -5   7   9        4.49        3.84      9.64 o 
  -4   7   9        6.70        7.10      6.71 o 
  -3   7   9        3.59        2.34      6.48 o 
  -2   7   9        2.05       -2.89      5.37 o 
  -1   7   9        0.56       -4.40      6.43 o 
   0   7   9       20.88       15.02      6.99 o 
   1   7   9        6.87       13.19      6.59 o 
   2   7   9       47.70       46.16      7.69 o 
   3   7   9        4.75        1.67      9.34 o 
   4   7   9       18.18       24.99     10.97 o 
  -1   8   9       18.37       27.96      8.39 o 
   0   8   9        4.36       -4.11     11.11 o 
  -5  -7  10        1.72       -2.22      6.04 o 
  -4  -7  10       10.47       10.70      5.60 o 
  -3  -7  10       19.99       28.38      5.89 o 
  -2  -7  10       11.81       17.01      7.16 o 
  -1  -7  10        8.58       14.28      4.81 o 
   0  -7  10        4.31        2.12      4.63 o 
   1  -7  10       15.59       21.05      5.08 o 
   2  -7  10        5.03        5.68      4.91 o 
   3  -7  10        1.68        1.29      5.24 o 
  -7  -6  10        3.16        9.00      7.23 o 
  -6  -6  10        6.85       -6.54      6.54 o 
  -5  -6  10        0.78       -2.39      7.43 o 
  -4  -6  10        1.42       -2.43      4.94 o 
  -3  -6  10       10.68       19.58      5.13 o 
  -2  -6  10       23.14       34.09      4.87 o 
  -1  -6  10        0.64       -3.54      5.57 o 
   0  -6  10       57.79       54.82      5.63 o 
   1  -6  10       22.07       22.64      4.69 o 
   2  -6  10       19.79       21.13      7.12 o 
   3  -6  10       13.23       15.00      4.83 o 
   4  -6  10       32.94       45.78      6.57 o 
   5  -6  10       19.69       28.08      6.22 o 
  -8  -5  10        1.72       -3.52      6.86 o 
  -7  -5  10       11.61        6.00      6.33 o 
  -6  -5  10       18.42       26.73      6.29 o 
  -5  -5  10       25.64       20.81     11.04 o 
  -4  -5  10        1.33        5.70      5.37 o 
  -3  -5  10       29.73       38.24      5.31 o 
  -2  -5  10       92.78       98.10      5.89 o 
  -1  -5  10      106.99      100.09      8.22 o 
   0  -5  10       18.30       11.91      4.15 o 
   1  -5  10       51.43       55.76      5.57 o 
   2  -5  10       80.40       85.74      6.58 o 
   3  -5  10       23.15       29.81      5.14 o 
   4  -5  10       18.06       22.57      5.17 o 
   5  -5  10       56.51       59.03      8.47 o 
   6  -5  10       36.00       53.93      6.72 o 
   7  -5  10       27.99       43.11      7.70 o 
  -9  -4  10        2.55       -0.21     11.55 o 
  -8  -4  10        0.18       -4.09      6.46 o 
  -7  -4  10       47.23       51.56      7.59 o 
  -6  -4  10       46.58       43.98      6.58 o 
  -5  -4  10       25.38       18.46      4.98 o 
  -4  -4  10      247.16      251.69     12.29 o 
  -3  -4  10       17.14       12.81      3.66 o 
  -2  -4  10       76.70       71.30      6.12 o 
  -1  -4  10       43.10       47.14      4.69 o 
   0  -4  10       63.82       58.27      4.91 o 
   1  -4  10       46.47       53.91      5.11 o 
   2  -4  10       24.00       24.38      6.43 o 
   3  -4  10      283.07      282.59     19.72 o 
   4  -4  10       60.00       64.50      6.06 o 
   5  -4  10       23.80       17.19      5.53 o 
   6  -4  10       69.88       69.44      7.27 o 
   7  -4  10       26.72       33.85      7.05 o 
   8  -4  10       11.74        9.50      6.72 o 
 -10  -3  10       10.72       13.72      7.02 o 
  -9  -3  10        1.80        1.11      7.26 o 
  -8  -3  10        4.23        6.95      5.90 o 
  -7  -3  10       27.84       16.64      6.01 o 
  -6  -3  10      215.23      194.42     12.28 o 
  -5  -3  10       14.68       16.18      4.08 o 
  -4  -3  10       13.91       13.02      3.70 o 
  -3  -3  10      149.69      144.96      7.20 o 
  -2  -3  10      154.45      145.94      9.68 o 
  -1  -3  10       20.63       26.91      4.37 o 
   0  -3  10       13.61        6.84      3.39 o 
   1  -3  10      101.38      103.05      7.78 o 
   2  -3  10      677.29      665.79     32.42 o 
   3  -3  10       44.63       45.45      5.32 o 
   4  -3  10      248.63      225.36     13.07 o 
   5  -3  10      137.19      140.39      9.62 o 
   6  -3  10       27.42       34.16      6.11 o 
   7  -3  10       25.99       37.36      6.62 o 
   8  -3  10       10.28       21.55      7.25 o 
 -10  -2  10        6.13        9.34      7.41 o 
  -9  -2  10        1.35       -2.14      5.98 o 
  -8  -2  10       10.88        3.30      6.03 o 
  -7  -2  10        4.05        5.86      5.30 o 
  -6  -2  10       33.05       34.31      5.87 o 
  -5  -2  10      123.07      132.93      7.52 o 
  -4  -2  10      367.67      377.01     15.62 o 
  -3  -2  10       84.20       77.40      5.20 o 
  -2  -2  10       46.51       47.25      4.69 o 
  -1  -2  10      203.00      197.71     10.18 o 
   0  -2  10      291.76      279.22     15.90 o 
   1  -2  10      525.19      479.81     21.15 o 
   2  -2  10      154.12      149.50      9.67 o 
   3  -2  10      898.35      846.19     39.08 o 
   4  -2  10       47.58       49.69      5.42 o 
   5  -2  10       52.25       43.29      9.41 o 
   6  -2  10       40.48       35.30      6.14 o 
   7  -2  10       64.47       64.69      7.01 o 
   8  -2  10       32.29       41.86      7.32 o 
   9  -2  10        2.44        5.27      6.64 o 
 -10  -1  10        4.42       11.14      9.23 o 
  -9  -1  10       35.31       32.51      6.87 o 
  -8  -1  10        0.09       -5.23      5.23 o 
  -7  -1  10       18.89       23.01      4.41 o 
  -6  -1  10       47.44       44.68      4.64 o 
  -5  -1  10       31.60       30.28      3.98 o 
  -4  -1  10       12.26        9.34      3.16 o 
  -3  -1  10      380.99      398.16     15.79 o 
  -2  -1  10      426.39      431.73     22.98 o 
  -1  -1  10      206.64      197.48     11.14 o 
   0  -1  10      396.14      388.52     14.49 o 
   1  -1  10      503.26      508.27     27.05 o 
   2  -1  10       65.74       57.41      4.61 o 
   3  -1  10      133.72      114.85      8.37 o 
   4  -1  10       23.32       24.80      6.32 o 
   5  -1  10      174.55      168.11     11.30 o 
   6  -1  10       86.34       78.88      7.17 o 
   7  -1  10        2.21       -2.33      5.23 o 
   8  -1  10       25.80       28.49      8.68 o 
   9  -1  10       17.35       28.67      7.41 o 
 -10   0  10       15.59       27.73      7.25 o 
  -9   0  10       12.12        6.56      5.71 o 
  -8   0  10       45.51       41.99      6.18 o 
  -7   0  10       68.57       64.63      5.39 o 
  -6   0  10       22.75       13.49      3.89 o 
  -5   0  10       80.34       69.11      4.92 o 
  -4   0  10      279.11      268.44     12.07 o 
  -3   0  10       37.12       38.73      3.73 o 
  -2   0  10        3.06        6.87      3.37 o 
  -1   0  10      657.66      675.81     26.86 o 
   0   0  10     1460.00     1416.35     55.43 o 
   1   0  10        5.13        2.70      2.27 o 
   2   0  10       16.28       19.06      6.68 o 
   3   0  10       83.49       77.02      6.02 o 
   4   0  10      580.91      519.45     25.95 o 
   5   0  10       44.49       49.26      5.45 o 
   6   0  10      196.40      176.51     11.18 o 
   7   0  10      124.80      146.02     11.48 o 
   8   0  10        8.21       -2.53      8.18 o 
   9   0  10        0.09        5.78     10.55 o 
 -10   1  10        6.39        8.89     10.40 o 
  -9   1  10       40.13       48.07      6.93 o 
  -8   1  10        0.35       -2.78      4.58 o 
  -7   1  10       25.69       18.63      4.42 o 
  -6   1  10       51.08       43.29      4.68 o 
  -5   1  10       18.10       22.93      3.96 o 
  -4   1  10       14.03       19.51      4.13 o 
  -3   1  10      339.31      344.12     15.53 o 
  -2   1  10      492.23      477.41     18.80 o 
  -1   1  10      210.50      203.43      7.84 o 
   0   1  10      431.96      423.54     14.65 o 
   1   1  10      567.12      579.41     22.19 o 
   2   1  10       37.95       35.22      3.29 o 
   3   1  10      137.82      132.54      8.51 o 
   4   1  10       13.75       17.35      4.05 o 
   5   1  10      193.08      195.68     11.12 o 
   6   1  10      101.26      100.71      7.54 o 
   7   1  10        2.22       -5.62      8.58 o 
   8   1  10       30.26       24.99      9.46 o 
   9   1  10       13.93       16.97     10.09 o 
  -8   2  10        5.89       -5.27      7.04 o 
  -7   2  10        6.85        3.04      3.99 o 
  -6   2  10       29.76       38.11      4.40 o 
  -5   2  10      119.77      136.51      6.42 o 
  -4   2  10      349.01      348.43     13.33 o 
  -3   2  10      103.69      101.67      4.78 o 
  -2   2  10       51.96       53.43      2.80 o 
  -1   2  10      282.82      281.19     10.43 o 
   0   2  10      318.75      321.17     11.51 o 
   1   2  10      427.44      392.73     15.12 o 
   2   2  10      116.38      109.55      5.63 o 
   3   2  10      789.11      757.81     38.95 o 
   4   2  10       76.44       61.53      5.30 o 
   5   2  10       57.31       53.62      8.64 o 
   6   2  10       40.27       47.82      8.53 o 
   7   2  10       69.87       61.82     11.02 o 
   8   2  10       30.39       49.24     11.24 o 
  -6   3  10      215.95      212.62     17.30 o 
  -5   3  10       22.31       29.88      2.92 o 
  -4   3  10       15.77       16.07      2.41 o 
  -3   3  10      124.61      125.00      5.43 o 
  -2   3  10      171.81      167.70      6.13 o 
  -1   3  10       39.23       44.06      3.09 o 
   0   3  10        6.05       -0.94      2.36 o 
   1   3  10      123.45      128.95      7.05 o 
   2   3  10      683.30      657.03     27.45 o 
   3   3  10       57.04       55.51      4.33 o 
   4   3  10      251.42      243.76     26.31 o 
   5   3  10      130.10      135.72     13.86 o 
   6   3  10       33.48       31.12      8.51 o 
  -8   4  10        0.74        7.18      9.62 o 
  -7   4  10       40.56       39.63     10.79 o 
  -6   4  10       50.58       52.42     10.53 o 
  -5   4  10       23.12       24.15      8.75 o 
  -4   4  10      269.36      284.50     16.41 o 
  -3   4  10        7.13        3.45      4.39 o 
  -2   4  10       90.27       91.94     10.74 o 
  -1   4  10       29.49       33.15      3.28 o 
   0   4  10       47.19       43.47      4.25 o 
   1   4  10       42.02       44.80      5.45 o 
   2   4  10       25.78       32.09      5.89 o 
   3   4  10      315.37      278.41     16.37 o 
   4   4  10       42.74       44.52      9.00 o 
   5   4  10       33.60       26.34      8.17 o 
   6   4  10       63.30       56.91     10.62 o 
   7   4  10       26.28       27.59      9.88 o 
   8   4  10       13.52       29.43     10.44 o 
  -8   5  10        1.43        1.29      9.20 o 
  -7   5  10       11.61        2.15     10.39 o 
  -6   5  10       20.06        5.75     10.29 o 
  -5   5  10       31.91       44.38     10.80 o 
  -4   5  10        1.23       -1.19      5.31 o 
  -3   5  10       38.12       47.63      5.01 o 
  -2   5  10       81.83       76.94      7.54 o 
  -1   5  10       86.98       82.77      7.65 o 
   0   5  10        8.89        3.29      4.90 o 
   1   5  10       72.18       76.85     12.64 o 
   2   5  10       84.89       87.65      7.83 o 
   3   5  10       24.56       28.95      6.95 o 
   4   5  10       22.28       13.33      8.49 o 
   5   5  10       55.72       56.89     10.84 o 
   6   5  10       26.94       22.50      9.86 o 
   7   5  10       31.16       43.80     11.09 o 
  -7   6  10        3.74        6.49     10.59 o 
  -6   6  10        7.30        5.24     11.31 o 
  -5   6  10        1.12        0.15     10.24 o 
  -4   6  10        3.29       -5.29      9.64 o 
  -3   6  10       11.89       14.75      4.98 o 
  -2   6  10       20.77       11.07      6.33 o 
  -1   6  10        1.22        4.74      6.02 o 
   0   6  10       55.16       55.74      7.36 o 
   1   6  10       32.53       28.01      7.47 o 
   2   6  10       19.90       13.32      6.42 o 
   3   6  10       11.38       15.68      6.58 o 
   4   6  10       37.78       34.38     10.51 o 
   5   6  10       15.08       31.68     10.97 o 
  -5   7  10        1.22      -11.15     11.15 o 
  -4   7  10        9.82       -2.40     10.86 o 
  -3   7  10       17.52        1.11      9.11 o 
  -2   7  10       13.62       16.51      7.30 o 
  -1   7  10        5.65       -2.16      6.25 o 
   0   7  10        7.07       14.15      6.98 o 
   1   7  10       18.50       29.41      7.60 o 
   2   7  10        1.58        1.53      7.11 o 
   3   7  10        2.86        2.78     11.10 o 
  -4  -7  11        7.67       14.80      6.26 o 
  -3  -7  11        1.10        2.39      5.47 o 
  -2  -7  11        5.15       13.49      5.06 o 
  -1  -7  11        0.21       -2.81      7.52 o 
   0  -7  11       19.04       14.95      5.39 o 
   1  -7  11        7.90        8.25      5.25 o 
   2  -7  11       12.68        9.74      6.92 o 
  -6  -6  11       16.65        7.86      6.69 o 
  -5  -6  11        5.77        1.58     10.17 o 
  -4  -6  11       21.04       14.22      9.90 o 
  -3  -6  11       21.08       22.46      5.47 o 
  -2  -6  11        0.62        1.12      4.80 o 
  -1  -6  11       21.66       18.07      4.91 o 
   0  -6  11       15.76       18.59      5.06 o 
   1  -6  11       42.55       44.07      5.76 o 
   2  -6  11        6.06        4.77      4.99 o 
   3  -6  11       46.45       41.43      6.03 o 
   4  -6  11       34.14       35.14      6.33 o 
  -8  -5  11        2.77       -4.58      6.68 o 
  -7  -5  11        2.70       -3.50      8.27 o 
  -6  -5  11        0.45       -3.32      6.09 o 
  -5  -5  11       23.93       23.73      6.06 o 
  -4  -5  11        9.47        7.01      4.84 o 
  -3  -5  11       37.79       38.24      5.45 o 
  -2  -5  11       18.19       14.26      4.60 o 
  -1  -5  11       26.39       23.70      4.77 o 
   0  -5  11        9.62        8.22      4.44 o 
   1  -5  11      159.94      165.60     14.07 o 
   2  -5  11       72.46       77.76      6.97 o 
   3  -5  11       41.57       43.20      5.56 o 
   4  -5  11       82.29       84.27      8.48 o 
   5  -5  11       11.68        8.53      5.78 o 
   6  -5  11       21.36       21.57      6.27 o 
  -9  -4  11        3.62       -0.98     12.26 o 
  -8  -4  11       19.32        6.97     11.66 o 
  -7  -4  11        1.67        4.95      6.09 o 
  -6  -4  11        1.53       -4.63      5.96 o 
  -5  -4  11       25.48       23.59      5.52 o 
  -4  -4  11        6.03        6.63      4.64 o 
  -3  -4  11       30.40       34.08      4.37 o 
  -2  -4  11      171.38      155.82     10.02 o 
  -1  -4  11       28.20       31.17      4.53 o 
   0  -4  11      156.26      164.39     11.69 o 
   1  -4  11       19.98        9.94      4.35 o 
   2  -4  11       50.26       49.86      5.53 o 
   3  -4  11      135.73      135.23      8.98 o 
   4  -4  11       65.68       75.40      6.90 o 
   5  -4  11       85.37       84.72      7.52 o 
   6  -4  11        7.40       14.14      6.08 o 
   7  -4  11       19.95       28.28      7.31 o 
  -9  -3  11        6.38       14.85      6.66 o 
  -8  -3  11        1.35       -1.75      5.84 o 
  -7  -3  11       18.31       17.91      6.16 o 
  -6  -3  11      111.46      112.20      9.15 o 
  -5  -3  11       13.51       12.79      4.22 o 
  -4  -3  11       55.94       63.49      5.23 o 
  -3  -3  11       41.53       51.50      4.61 o 
  -2  -3  11      261.96      264.59     15.47 o 
  -1  -3  11      194.23      185.25     10.56 o 
   0  -3  11       11.35       11.48      4.20 o 
   1  -3  11      163.36      177.25     10.33 o 
   2  -3  11        7.39        6.39      5.08 o 
   3  -3  11      105.32      106.18      7.65 o 
   4  -3  11       40.63       44.62      5.53 o 
   5  -3  11       69.90       66.15      7.07 o 
   6  -3  11       98.11      115.67      9.15 o 
   7  -3  11       21.53       15.18      6.48 o 
   8  -3  11        5.29        3.74      7.20 o 
 -10  -2  11        3.23        4.10      6.82 o 
  -9  -2  11       15.58       21.67      7.25 o 
  -8  -2  11       35.10       22.29      6.81 o 
  -7  -2  11        2.42        1.05      5.66 o 
  -6  -2  11       22.35       30.11      4.95 o 
  -5  -2  11        7.04        5.83      4.01 o 
  -4  -2  11       30.64       32.87      4.20 o 
  -3  -2  11      204.24      207.59      9.62 o 
  -2  -2  11       49.00       44.45      4.78 o 
  -1  -2  11      117.32      112.16      7.92 o 
   0  -2  11      694.11      672.22     31.24 o 
   1  -2  11      505.81      513.49     28.15 o 
   2  -2  11      250.32      248.14     13.39 o 
   3  -2  11      212.91      216.28     25.30 o 
   4  -2  11      135.06      130.23      8.78 o 
   5  -2  11       60.30       53.06      5.80 o 
   6  -2  11       31.94       22.42      6.25 o 
   7  -2  11       61.44       75.06      8.02 o 
   8  -2  11       10.53        9.43      7.13 o 
 -10  -1  11        0.31        2.90      6.91 o 
  -9  -1  11       14.21       13.73      8.00 o 
  -8  -1  11       12.23       11.62      5.87 o 
  -7  -1  11        7.29        8.42      5.26 o 
  -6  -1  11       52.95       53.29      5.35 o 
  -5  -1  11      110.35      115.15      7.01 o 
  -4  -1  11       20.07       21.65      3.71 o 
  -3  -1  11      105.69      101.34      6.34 o 
  -2  -1  11      123.20      121.91      7.96 o 
  -1  -1  11      487.31      482.89     17.47 o 
   0  -1  11      606.31      594.55     20.86 o 
   1  -1  11      232.07      227.65     11.29 o 
   2  -1  11      466.36      438.76     23.82 o 
   3  -1  11      274.41      263.01     13.88 o 
   4  -1  11       83.94       67.45     10.58 o 
   5  -1  11      159.80      156.92     10.51 o 
   6  -1  11       75.45       73.98      7.27 o 
   7  -1  11       13.92        8.06      6.33 o 
   8  -1  11        1.59        1.54      7.06 o 
 -10   0  11        5.25        2.13      7.22 o 
  -9   0  11        0.91       -5.63      6.22 o 
  -8   0  11        4.25        4.24      9.08 o 
  -7   0  11        1.95        1.86      4.17 o 
  -6   0  11       37.02       44.41      4.86 o 
  -5   0  11       49.07       43.47      4.50 o 
  -4   0  11      111.58      110.73      6.41 o 
  -3   0  11      153.22      146.73      7.74 o 
  -2   0  11        9.25       13.03      3.78 o 
  -1   0  11       47.34       50.03      3.69 o 
   0   0  11        5.90        6.02      1.75 o 
   1   0  11      739.28      720.89     28.67 o 
   2   0  11        2.16        3.21      3.52 o 
   3   0  11      371.58      382.97     19.88 o 
   4   0  11       69.90       85.47      6.73 o 
   5   0  11        1.95       -0.17      4.47 o 
   6   0  11       16.22       11.51      5.73 o 
   7   0  11        3.52        3.79      5.83 o 
   8   0  11       32.14       18.70     10.48 o 
  -9   1  11       10.11        6.24      8.57 o 
  -8   1  11       10.29       18.26      6.12 o 
  -7   1  11        5.67        4.97      4.01 o 
  -6   1  11       49.32       52.09      5.21 o 
  -5   1  11      137.82      142.67      7.51 o 
  -4   1  11       15.68       18.01      3.42 o 
  -3   1  11      121.24      126.29      6.82 o 
  -2   1  11      112.18      112.43      6.29 o 
  -1   1  11      389.64      383.99     15.19 o 
   0   1  11      586.20      587.22     21.02 o 
   1   1  11      175.60      181.53      7.81 o 
   2   1  11      519.88      497.38     19.45 o 
   3   1  11      236.30      223.17     13.46 o 
   4   1  11       94.94       71.87      5.96 o 
   5   1  11      140.25      144.69     13.23 o 
   6   1  11       77.32       68.11     10.13 o 
   7   1  11       14.68       12.79      8.86 o 
   8   1  11        0.91       -9.77      9.82 o 
  -8   2  11       31.15       34.39      8.48 o 
  -7   2  11        6.82        8.83      4.24 o 
  -6   2  11       27.36       28.76      4.37 o 
  -5   2  11        5.87        5.60      3.53 o 
  -4   2  11       36.68       44.02      3.58 o 
  -3   2  11      189.62      188.56      8.18 o 
  -2   2  11       38.27       40.67      3.31 o 
  -1   2  11      118.85      113.01      5.42 o 
   0   2  11      636.99      615.37     22.44 o 
   1   2  11      596.20      593.56     20.32 o 
   2   2  11      245.11      233.95      9.43 o 
   3   2  11      271.42      261.03     13.42 o 
   4   2  11      135.59      116.84     12.31 o 
   5   2  11       47.18       42.11      8.53 o 
   6   2  11       28.76       35.98      8.60 o 
   7   2  11       59.25       70.35     12.02 o 
   8   2  11        8.43       13.31     10.53 o 
  -6   3  11      121.19      132.75     12.91 o 
  -5   3  11       14.43        7.22      4.66 o 
  -4   3  11       53.01       60.84      4.63 o 
  -3   3  11       42.94       46.04      3.63 o 
  -2   3  11      287.09      295.05      9.85 o 
  -1   3  11      174.40      169.67      7.41 o 
   0   3  11       16.57       21.18      2.84 o 
   1   3  11      152.44      162.80      8.64 o 
   2   3  11       16.48       18.13      4.70 o 
   3   3  11      118.18      107.14      8.12 o 
   4   3  11       40.67       37.00      5.66 o 
   5   3  11       79.17       90.29     10.80 o 
  -9   4  11        3.44       11.19     10.44 o 
  -8   4  11       20.28       -0.31     10.19 o 
  -7   4  11        3.93       -8.22      8.22 o 
  -6   4  11        2.54        6.09      9.20 o 
  -5   4  11       20.76       20.01      9.44 o 
  -4   4  11        1.60        1.95      7.22 o 
  -3   4  11       24.33       29.57      8.51 o 
  -2   4  11      156.54      155.12     10.49 o 
  -1   4  11       23.38       23.11      4.87 o 
   0   4  11      184.69      193.94     11.48 o 
   1   4  11        9.82       14.92      4.71 o 
   2   4  11       53.95       53.98      6.00 o 
   3   4  11      112.20      112.54      8.91 o 
   4   4  11       75.07       74.01     10.39 o 
   5   4  11       92.67       87.74     11.57 o 
   6   4  11        3.19        5.18      8.88 o 
   7   4  11       22.07       23.43      9.77 o 
  -8   5  11        3.21       -2.73     10.97 o 
  -7   5  11        3.07        0.18     10.59 o 
  -6   5  11        0.19        0.24     10.57 o 
  -5   5  11       18.99       10.44      9.18 o 
  -4   5  11       12.54        8.35      8.26 o 
  -3   5  11       34.79       33.03      9.66 o 
  -2   5  11       15.78       13.08      5.59 o 
  -1   5  11       30.16       34.24      9.33 o 
   0   5  11        5.84        5.59      5.16 o 
   1   5  11      174.35      169.61     11.91 o 
   2   5  11       50.27       55.32      7.10 o 
   3   5  11       45.98       41.17      6.77 o 
   4   5  11       79.17       72.19     11.46 o 
   5   5  11       12.14        9.28      8.84 o 
   6   5  11       23.09       15.71      9.82 o 
  -6   6  11       16.42       19.57     12.06 o 
  -5   6  11        5.16        0.38     10.71 o 
  -4   6  11       19.13       19.35     10.69 o 
  -3   6  11       20.70       12.26      9.88 o 
  -2   6  11        0.51        1.92      6.08 o 
  -1   6  11       26.69       21.93      6.94 o 
   0   6  11       14.88       15.46      7.25 o 
   1   6  11       44.80       44.85      7.32 o 
   2   6  11        6.88        3.14      6.55 o 
   3   6  11       47.94       45.09      7.87 o 
   4   6  11       29.37       31.88     10.57 o 
  -4   7  11        7.80       14.10     11.73 o 
  -3   7  11        1.68        6.55     10.73 o 
  -2   7  11        2.75        2.47      6.65 o 
  -1   7  11        1.16        3.12      7.22 o 
   0   7  11       18.16        8.70      7.48 o 
   1   7  11        8.23       14.39      7.71 o 
   2   7  11       17.11       28.84      8.00 o 
  -2  -7  12        4.76        3.29      8.09 o 
  -1  -7  12       16.53       17.32      5.70 o 
   0  -7  12        1.51       -3.41      5.58 o 
  -5  -6  12        6.39        5.17      6.29 o 
  -4  -6  12        7.07        4.84      6.23 o 
  -3  -6  12       21.66       27.57      5.79 o 
  -2  -6  12       12.99       15.26      5.44 o 
  -1  -6  12       64.09       67.32      6.74 o 
   0  -6  12       39.28       34.97      5.80 o 
   1  -6  12       13.23       17.94      7.31 o 
   2  -6  12       27.32       29.68      6.05 o 
   3  -6  12        6.75       12.07      6.21 o 
  -7  -5  12        5.41        7.94      7.16 o 
  -6  -5  12        3.12        2.36      6.48 o 
  -5  -5  12        4.64       -1.64      5.90 o 
  -4  -5  12        4.25        3.69      5.41 o 
  -3  -5  12       13.56       12.53      5.51 o 
  -2  -5  12       20.42       16.68      5.27 o 
  -1  -5  12       13.92       12.92      4.77 o 
   0  -5  12       41.01       42.37      5.75 o 
   1  -5  12       91.59       96.53     10.20 o 
   2  -5  12        9.02       10.51      5.20 o 
   3  -5  12       97.79      107.91      8.47 o 
   4  -5  12       15.99       25.14      9.70 o 
   5  -5  12       33.10       29.96      6.71 o 
  -8  -4  12        1.60        1.65      7.09 o 
  -7  -4  12        0.74       -3.05      6.90 o 
  -6  -4  12       33.33       28.53      9.80 o 
  -5  -4  12        2.89        1.95      5.68 o 
  -4  -4  12       78.48       74.83      7.39 o 
  -3  -4  12       56.80       57.48      6.08 o 
  -2  -4  12        9.57        7.27      4.55 o 
  -1  -4  12       87.86       88.23      7.12 o 
   0  -4  12       45.87       51.04      5.48 o 
   1  -4  12      128.71      143.85     10.22 o 
   2  -4  12       43.31       46.79      6.12 o 
   3  -4  12       27.55       25.33      5.40 o 
   4  -4  12       89.35       87.32      7.90 o 
   5  -4  12       18.21       29.39      6.32 o 
   6  -4  12        5.53       -0.85      5.97 o 
  -9  -3  12        5.06        7.61      7.66 o 
  -8  -3  12        1.42       -1.57      8.38 o 
  -7  -3  12        0.90        5.52      6.32 o 
  -6  -3  12        1.75        4.13      5.72 o 
  -5  -3  12      135.18      129.19      9.05 o 
  -4  -3  12       38.70       34.10      5.70 o 
  -3  -3  12       56.73       63.77      5.13 o 
  -2  -3  12       80.32       70.83     12.28 o 
  -1  -3  12       16.82       13.57      4.78 o 
   0  -3  12      166.63      157.85      9.77 o 
   1  -3  12       12.45       15.57      4.22 o 
   2  -3  12      268.95      264.69     15.26 o 
   3  -3  12       60.23       54.25      5.99 o 
   4  -3  12       24.29       20.45      5.40 o 
   5  -3  12       22.89       38.86      6.31 o 
   6  -3  12       26.20       34.59      6.65 o 
   7  -3  12       27.61       34.07      7.64 o 
  -9  -2  12        3.31       -2.61      6.90 o 
  -8  -2  12       54.53       51.87      7.32 o 
  -7  -2  12        1.36       -0.15      5.66 o 
  -6  -2  12       39.58       36.03      6.15 o 
  -5  -2  12        5.43        5.85      4.34 o 
  -4  -2  12      114.99      118.18      7.12 o 
  -3  -2  12       62.53       61.87      4.96 o 
  -2  -2  12       43.16       53.86      5.91 o 
  -1  -2  12        7.18        9.00      4.29 o 
   0  -2  12       86.48       91.91      7.69 o 
   1  -2  12      283.53      254.37     12.79 o 
   2  -2  12       24.17       18.19      7.82 o 
   3  -2  12      119.55      107.85     10.42 o 
   4  -2  12      130.96      117.01      8.42 o 
   5  -2  12       70.98       73.94      7.26 o 
   6  -2  12       11.27        5.61      6.01 o 
   7  -2  12        0.91        3.47      6.85 o 
   8  -2  12       14.95       18.97      7.57 o 
 -10  -1  12        5.03        0.39      7.35 o 
  -9  -1  12        2.18       -1.97      6.88 o 
  -8  -1  12       12.02        9.54      6.83 o 
  -7  -1  12       42.24       38.95      6.63 o 
  -6  -1  12       18.54       15.14      4.42 o 
  -5  -1  12       47.46       48.31      4.74 o 
  -4  -1  12       16.78       28.46      4.12 o 
  -3  -1  12       44.16       52.41      4.56 o 
  -2  -1  12      229.82      232.25     12.60 o 
  -1  -1  12      636.07      639.18     26.93 o 
   0  -1  12       53.83       46.23      5.71 o 
   1  -1  12      357.44      368.53     20.09 o 
   3  -1  12       44.86       45.17      6.06 o 
   4  -1  12       57.27       52.56      5.87 o 
   5  -1  12       13.54       11.58      4.88 o 
   6  -1  12       76.07       78.77      8.13 o 
   7  -1  12       43.19       51.81      7.54 o 
   8  -1  12        0.16      -10.57     10.57 o 
 -10   0  12        5.00        3.93      7.07 o 
  -9   0  12        8.89        2.07      8.59 o 
  -8   0  12       35.02       31.42      8.07 o 
  -7   0  12       25.14       19.56      5.89 o 
  -6   0  12        2.38       -1.54      4.55 o 
  -5   0  12       35.29       29.49      6.63 o 
  -4   0  12        6.46        6.37      3.78 o 
  -3   0  12      360.95      402.57     17.24 o 
  -2   0  12      604.62      611.18     24.80 o 
  -1   0  12       11.40        7.56      3.03 o 
   0   0  12      152.83      158.11      6.58 o 
   1   0  12      103.89      109.86      5.84 o 
   2   0  12        1.65       -1.17      4.36 o 
   3   0  12        0.68       -1.16      4.03 o 
   4   0  12      185.46      194.50     15.63 o 
   5   0  12      107.92      117.97      8.88 o 
   6   0  12        1.72        0.85      5.50 o 
   7   0  12       16.76       25.37      9.40 o 
   8   0  12       28.97       29.23     11.59 o 
  -9   1  12        2.34       -8.55      8.55 o 
  -8   1  12       14.25       16.10      6.43 o 
  -7   1  12       42.06       44.34      5.30 o 
  -6   1  12       16.56        7.89      5.61 o 
  -5   1  12       40.36       43.88      4.77 o 
  -4   1  12       14.99       15.82      3.74 o 
  -3   1  12       40.08       42.24      3.58 o 
  -2   1  12      204.16      207.32     10.07 o 
  -1   1  12      707.92      704.00     27.06 o 
   0   1  12       76.61       78.66      3.95 o 
   1   1  12      387.15      400.28     14.39 o 
   2   1  12      150.07      139.10      7.37 o 
   3   1  12       58.31       66.37      9.27 o 
   4   1  12       65.81       59.66      6.08 o 
   5   1  12       15.97       15.45      5.28 o 
   6   1  12       81.84       80.12     11.02 o 
   7   1  12       39.04       42.12     10.29 o 
   8   1  12        0.11       -3.56     10.60 o 
  -8   2  12       59.58       66.26     10.11 o 
  -7   2  12        0.46       -3.58      7.08 o 
  -6   2  12       34.92       34.75      4.94 o 
  -5   2  12        6.44        3.88      3.62 o 
  -4   2  12      117.26      120.26      6.07 o 
  -3   2  12       51.11       48.95      3.98 o 
  -2   2  12       57.75       61.42      3.94 o 
  -1   2  12       12.79       14.94      2.64 o 
   0   2  12      134.67      140.23      5.99 o 
   1   2  12      228.34      211.00      8.88 o 
   2   2  12       29.12       22.44      3.04 o 
   3   2  12      116.44      116.80     11.71 o 
   4   2  12      128.72      132.77     13.11 o 
   5   2  12       77.75       83.97     10.75 o 
   6   2  12       11.71        9.97      8.40 o 
   7   2  12        2.21       -9.80      9.80 o 
  -6   3  12        3.65       -0.80      7.80 o 
  -5   3  12      118.14      122.28     13.79 o 
  -4   3  12       30.36       31.29      4.20 o 
  -3   3  12       65.13       70.83      5.03 o 
  -2   3  12       65.76       68.71      4.13 o 
  -1   3  12       23.20       31.19      4.48 o 
   0   3  12      159.42      150.65      8.05 o 
   1   3  12        6.80        6.97      3.36 o 
   2   3  12      287.87      283.19     12.83 o 
   3   3  12       52.40       48.18      6.21 o 
   4   3  12       33.58       34.12      5.48 o 
   5   3  12       20.62       14.11      7.78 o 
  -8   4  12        1.67       -8.66      8.66 o 
  -7   4  12        2.07       -8.09      9.69 o 
  -6   4  12       32.39       29.17     10.35 o 
  -5   4  12        3.18        6.51      9.15 o 
  -4   4  12       89.03       92.87     12.19 o 
  -3   4  12       54.11       39.01      9.51 o 
  -2   4  12        5.18       -2.21      4.61 o 
  -1   4  12       91.06       91.43      8.85 o 
   0   4  12       28.78       25.99      5.33 o 
   1   4  12      145.92      164.67     11.16 o 
   2   4  12       41.18       55.93      6.59 o 
   3   4  12       33.31       45.34     13.29 o 
   4   4  12       89.24      100.45     11.66 o 
   5   4  12       14.16       13.99      8.20 o 
   6   4  12        1.86        8.78      9.18 o 
  -7   5  12        5.19       -1.20     11.31 o 
  -6   5  12        2.43        4.53      9.82 o 
  -5   5  12        6.82       -1.15     10.00 o 
  -4   5  12        3.13        1.89      9.33 o 
  -3   5  12       13.00       -0.22      8.38 o 
  -2   5  12       21.67       14.97      5.76 o 
  -1   5  12        7.71       10.06      5.34 o 
   0   5  12       50.23       54.42      6.84 o 
   1   5  12       91.50       88.89      8.09 o 
   2   5  12       19.28       24.07      6.21 o 
   3   5  12       98.88       99.75      9.16 o 
   4   5  12        9.32        6.04      8.86 o 
   5   5  12       29.85       31.01     10.02 o 
  -5   6  12        7.45       -4.60      9.93 o 
  -4   6  12        5.27        9.24     10.88 o 
  -3   6  12       18.12       12.26     10.24 o 
  -2   6  12        8.31        4.61      6.31 o 
  -1   6  12       73.00       66.58      7.93 o 
   0   6  12       31.50       23.05      6.87 o 
   1   6  12       18.05       26.01     11.03 o 
   2   6  12       31.03       38.38      7.43 o 
   3   6  12        5.38        8.59      7.03 o 
  -2   7  12        5.30       -0.53     11.19 o 
  -1   7  12       18.49       26.73      7.98 o 
   0   7  12        1.54       -0.16      7.45 o 
  -4  -6  13        9.22        8.29      6.42 o 
  -3  -6  13        0.42        8.03      5.94 o 
  -2  -6  13        8.85       10.56      5.67 o 
  -1  -6  13       21.14       23.51      5.92 o 
   0  -6  13        6.33        5.44      5.59 o 
   1  -6  13       45.55       43.07      9.04 o 
   2  -6  13       22.34        8.21      6.12 o 
  -6  -5  13        0.13       -6.67      6.67 o 
  -5  -5  13       10.55       12.20      6.56 o 
  -4  -5  13       14.90       13.99      6.08 o 
  -3  -5  13       37.77       42.23      6.30 o 
  -2  -5  13        6.74        4.28      5.28 o 
  -1  -5  13       26.13       32.98      8.57 o 
   0  -5  13       35.17       32.86      5.65 o 
   1  -5  13        5.88        8.18      5.34 o 
   2  -5  13       66.04       69.47      7.34 o 
   3  -5  13       20.06       26.38      6.17 o 
   4  -5  13        9.77        6.68      6.00 o 
  -7  -4  13        4.29        2.65      6.81 o 
  -6  -4  13       15.53       14.08      6.74 o 
  -5  -4  13        3.51       -1.92      6.15 o 
  -4  -4  13       42.31       42.69      6.62 o 
  -3  -4  13        7.92        6.77      7.27 o 
  -2  -4  13      108.74      106.00      8.20 o 
  -1  -4  13        0.07       -1.11      8.58 o 
   0  -4  13       46.37       57.84      6.28 o 
   1  -4  13       80.73       71.80      6.91 o 
   2  -4  13       19.22       19.09      5.67 o 
   3  -4  13       68.15       76.75     10.09 o 
   4  -4  13       36.73       41.83      6.32 o 
   5  -4  13       48.37       46.91      6.95 o 
   6  -4  13        8.23       16.95      9.55 o 
  -8  -3  13       11.29       -2.43      7.56 o 
  -7  -3  13        6.63        4.64      9.94 o 
  -6  -3  13        3.98       -4.23      5.72 o 
  -5  -3  13       14.57        7.03      7.87 o 
  -4  -3  13       49.19       56.43      6.64 o 
  -3  -3  13       21.08       19.67      7.57 o 
  -2  -3  13       15.37       21.67      5.33 o 
  -1  -3  13      299.86      309.74     17.21 o 
   0  -3  13        3.80        2.95      4.62 o 
   1  -3  13       52.58       62.56     11.15 o 
   2  -3  13       28.35       28.14      5.43 o 
   3  -3  13       51.66       53.73      6.53 o 
   4  -3  13      100.99      108.01      8.12 o 
   5  -3  13       19.75       23.96      6.09 o 
   6  -3  13       41.06       44.37      6.98 o 
  -9  -2  13        3.52       -6.75      6.75 o 
  -8  -2  13        2.46        2.68      7.33 o 
  -7  -2  13       49.04       43.65      7.48 o 
  -6  -2  13       12.94       13.55      6.12 o 
  -5  -2  13       16.04       11.84      5.58 o 
  -4  -2  13        1.62        8.76      5.31 o 
  -3  -2  13       57.70       65.70      5.44 o 
  -2  -2  13      198.83      188.99     12.51 o 
  -1  -2  13       54.69       44.85      9.18 o 
   0  -2  13      195.97      195.21     11.13 o 
   1  -2  13       21.54       25.20      8.27 o 
   2  -2  13       41.40       47.47      6.40 o 
   3  -2  13       20.33       11.44      5.01 o 
   4  -2  13      103.20       99.88      8.10 o 
   5  -2  13      101.56      108.55     16.22 o 
   6  -2  13       11.23        9.97      6.47 o 
   7  -2  13       12.00        7.31      6.57 o 
  -9  -1  13        5.04        2.81      7.32 o 
  -8  -1  13        0.91        8.11      6.88 o 
  -7  -1  13        9.14        9.85      6.73 o 
  -6  -1  13        1.89        0.02      5.66 o 
  -5  -1  13      110.40      119.29      7.65 o 
  -4  -1  13       78.60       76.56      5.96 o 
  -3  -1  13       36.23       38.32      6.34 o 
  -2  -1  13       15.87       11.66      4.37 o 
  -1  -1  13       39.03       42.91      5.34 o 
   0  -1  13       28.02       25.14      5.21 o 
   1  -1  13       48.28       49.73      5.67 o 
   2  -1  13      193.70      170.41     11.50 o 
   3  -1  13      204.04      194.37     12.31 o 
   4  -1  13       17.57       24.46      5.53 o 
   5  -1  13        3.21        2.17      5.83 o 
   6  -1  13       54.00       70.39      8.21 o 
   7  -1  13       26.67       39.18      7.56 o 
  -9   0  13        6.61        1.23      7.19 o 
  -8   0  13        1.05        2.48      8.58 o 
  -7   0  13        0.22        0.35      6.08 o 
  -6   0  13       73.96       87.03      7.12 o 
  -5   0  13       12.78       15.17      4.40 o 
  -4   0  13      102.52      108.33      6.78 o 
  -3   0  13      432.16      443.14     18.90 o 
  -2   0  13       15.20        8.80      3.94 o 
  -1   0  13       43.20       42.78      3.86 o 
   0   0  13        8.28        8.57      3.06 o 
   1   0  13      406.52      391.13     20.48 o 
   2   0  13       65.20       65.34      7.19 o 
   3   0  13       74.33       70.37      6.87 o 
   4   0  13       62.25       58.97      6.37 o 
   5   0  13       44.51       42.58      6.62 o 
   6   0  13       31.86       31.10     10.29 o 
   7   0  13        1.52      -10.00     10.00 o 
  -8   1  13        0.55        4.70      6.66 o 
  -7   1  13       10.22       11.75      6.39 o 
  -6   1  13        1.22       -4.30      4.30 o 
  -5   1  13      121.33      132.45      7.84 o 
  -4   1  13       84.23       95.19      5.98 o 
  -3   1  13       34.57       32.63      3.67 o 
  -2   1  13       33.29       29.40      3.89 o 
  -1   1  13       23.25       25.73      3.86 o 
   0   1  13       51.58       54.42      4.20 o 
   1   1  13       39.89       41.78      3.29 o 
   2   1  13      208.95      206.46     11.60 o 
   3   1  13      216.73      208.32     12.48 o 
   4   1  13       17.29       10.50      5.01 o 
   5   1  13        6.61        1.96      8.64 o 
   6   1  13       45.51       61.26     11.57 o 
   7   1  13       24.70       36.61     11.51 o 
  -7   2  13       41.26       41.29      9.51 o 
  -6   2  13       17.93       18.33      5.66 o 
  -5   2  13       15.97       20.75      3.76 o 
  -4   2  13        3.30        2.82      3.37 o 
  -3   2  13       51.23       47.32      4.18 o 
  -2   2  13      185.79      180.78      7.88 o 
  -1   2  13       55.72       61.16      5.72 o 
   0   2  13      166.18      166.91      7.64 o 
   1   2  13       39.84       47.85      3.60 o 
   2   2  13       59.47       67.56      5.98 o 
   3   2  13       14.30        8.45      4.47 o 
   4   2  13      104.01       97.52     11.31 o 
   5   2  13       91.14      103.25     13.13 o 
   6   2  13        9.60        8.97      9.88 o 
  -7   3  13        7.48       14.10     10.00 o 
  -6   3  13        2.24        0.02      9.08 o 
  -5   3  13       12.84        8.84      8.91 o 
  -4   3  13       58.48       46.38      9.80 o 
  -3   3  13       21.89       11.49      7.57 o 
  -2   3  13       10.25        8.63      4.75 o 
  -1   3  13      302.15      317.20     17.26 o 
   0   3  13        0.60       -1.46      3.45 o 
   1   3  13       62.47       63.57      5.15 o 
   2   3  13       24.91       30.72      4.37 o 
   3   3  13       55.62       56.51      8.78 o 
   4   3  13       87.47       78.12     11.39 o 
   5   3  13       17.85       25.19      8.06 o 
   6   3  13       42.83       33.25      9.18 o 
  -7   4  13        4.49       -2.29     10.08 o 
  -6   4  13       11.51        4.53     10.55 o 
  -5   4  13        3.25       -6.71      9.77 o 
  -4   4  13       35.10       29.56      9.02 o 
  -3   4  13       12.57       20.10      8.64 o 
  -2   4  13      122.82      105.65     12.22 o 
  -1   4  13        1.21        4.29      4.77 o 
   0   4  13       60.62       66.96      6.51 o 
   1   4  13       73.98       72.06     10.40 o 
   2   4  13       23.54       32.32      6.02 o 
   3   4  13       58.03       52.09     10.19 o 
   4   4  13       32.69       49.16      9.80 o 
   5   4  13       41.47       40.16      9.42 o 
  -6   5  13        0.19      -10.93     10.93 o 
  -5   5  13        9.32        7.57     10.49 o 
  -4   5  13       11.46        0.55     10.00 o 
  -3   5  13       39.19       30.61     10.08 o 
  -2   5  13        7.20        5.20      8.80 o 
  -1   5  13       39.07       46.81      6.49 o 
   0   5  13       30.82       27.67     11.13 o 
   1   5  13        4.14        6.89      5.67 o 
   2   5  13       71.04       80.52      8.40 o 
   3   5  13       20.67       23.73      6.82 o 
   4   5  13        9.26       -0.98      8.69 o 
  -4   6  13        7.94        7.28     10.89 o 
  -3   6  13        1.73       12.93     10.79 o 
  -2   6  13       13.12       -4.42      9.71 o 
  -1   6  13       20.16       18.08      7.21 o 
   0   6  13        5.35        1.50      9.64 o 
   1   6  13       47.91       48.02      7.75 o 
   2   6  13       15.98        4.41      6.61 o 
  -2  -6  14       39.13       41.03      6.73 o 
  -1  -6  14       21.30       19.14      6.55 o 
   0  -6  14       43.51       41.17      7.68 o 
  -5  -5  14        6.01        1.11      7.95 o 
  -4  -5  14        2.17        0.45     11.39 o 
  -3  -5  14        6.74        8.18      6.15 o 
  -2  -5  14        0.91        1.08      6.04 o 
  -1  -5  14       46.39       59.36      6.94 o 
   0  -5  14        3.45        1.01      5.88 o 
   1  -5  14       24.92       24.83      6.38 o 
   2  -5  14        6.74       10.38      5.79 o 
   3  -5  14       21.33       14.04      8.41 o 
  -7  -4  14        1.70        4.05      7.43 o 
  -6  -4  14        8.34        4.17      6.80 o 
  -5  -4  14        8.63        5.70      6.65 o 
  -4  -4  14        3.00       -0.61      5.78 o 
  -3  -4  14       25.89       27.85      6.42 o 
  -2  -4  14       30.24       35.44      6.30 o 
  -1  -4  14        1.06        0.36      5.34 o 
   0  -4  14       53.41       51.94      6.65 o 
   1  -4  14       39.48       42.43      6.27 o 
   2  -4  14       65.37       72.34      7.54 o 
   3  -4  14        7.85        7.12      6.16 o 
   4  -4  14       13.80       22.89      6.45 o 
   5  -4  14       10.84       17.20      8.18 o 
  -8  -3  14        0.35       -2.73      7.79 o 
  -7  -3  14        3.44       -6.72      6.72 o 
  -6  -3  14        1.53       -1.76      6.47 o 
  -5  -3  14       23.08       23.82      6.26 o 
  -4  -3  14       21.16       29.90      7.55 o 
  -3  -3  14       28.39       29.70      6.01 o 
  -2  -3  14       12.82       19.47      5.79 o 
  -1  -3  14        7.73       10.67      5.54 o 
   0  -3  14       47.41       57.16      6.64 o 
   1  -3  14       59.78       62.81      6.71 o 
   2  -3  14       92.72       96.46      9.39 o 
   3  -3  14       99.31      104.43      8.62 o 
   4  -3  14       19.14       19.33     10.39 o 
   5  -3  14        6.10        0.98      6.45 o 
   6  -3  14        3.20        6.65      6.86 o 
  -8  -2  14        5.08       -2.36     12.34 o 
  -7  -2  14       43.42       32.90     10.13 o 
  -6  -2  14       19.39       13.00      6.25 o 
  -5  -2  14       11.65       12.80      6.22 o 
  -4  -2  14       21.71       21.57      6.31 o 
  -3  -2  14       62.29       60.33      6.89 o 
  -2  -2  14       30.49       33.03      6.27 o 
  -1  -2  14        5.98        1.81      4.81 o 
   0  -2  14       10.49       16.29      5.38 o 
   1  -2  14      151.78      152.37     10.56 o 
   2  -2  14      119.84      122.70      8.67 o 
   3  -2  14       27.85       28.71      6.11 o 
   4  -2  14       82.82       99.32      7.84 o 
   5  -2  14       39.74       55.70      7.41 o 
   6  -2  14        9.66       21.08      7.49 o 
  -9  -1  14        6.55       14.71      7.82 o 
  -8  -1  14       13.77        8.09      6.80 o 
  -7  -1  14        4.38        7.98      7.18 o 
  -6  -1  14       18.50       12.74      6.38 o 
  -5  -1  14       91.12       94.35     14.92 o 
  -4  -1  14       73.69       77.14      9.07 o 
  -3  -1  14       29.38       36.02      4.95 o 
  -2  -1  14       16.30       14.60      5.15 o 
  -1  -1  14      145.08      154.86     11.04 o 
   0  -1  14       50.80       53.48      8.02 o 
   1  -1  14        6.92        4.06      4.87 o 
   2  -1  14       83.71       82.85     11.87 o 
   3  -1  14       56.59       60.02      6.99 o 
   4  -1  14       72.21       62.38      7.13 o 
   5  -1  14        8.03       12.40      5.78 o 
   6  -1  14       39.70       54.02      7.82 o 
  -9   0  14        2.99       -3.13      7.30 o 
  -8   0  14        2.34        6.76      6.99 o 
  -7   0  14       32.22       28.64      6.77 o 
  -6   0  14        0.79        2.96      7.05 o 
  -5   0  14        0.39       -1.38      5.62 o 
  -4   0  14        0.11        6.73      4.25 o 
  -3   0  14        7.02        6.22      3.30 o 
  -2   0  14        7.64        4.87      3.70 o 
  -1   0  14       12.74       10.72      4.85 o 
   0   0  14      253.57      270.01     15.64 o 
   1   0  14       16.69       20.73      5.07 o 
   2   0  14       46.95       47.41      5.99 o 
   3   0  14       25.50       30.15      5.92 o 
   4   0  14       28.25       24.84      7.10 o 
   5   0  14      111.14      112.95      8.95 o 
   6   0  14        9.65        9.11     10.28 o 
   7   0  14       12.75       38.18     12.06 o 
  -7   1  14        3.13        6.36      6.61 o 
  -6   1  14       20.41       18.56      4.93 o 
  -5   1  14       78.11       85.96      6.72 o 
  -4   1  14       60.04       67.61      5.07 o 
  -3   1  14       32.81       40.98      3.97 o 
  -2   1  14       19.83       27.51      4.06 o 
  -1   1  14      148.34      155.87      8.56 o 
   0   1  14       28.23       29.27      4.19 o 
   1   1  14        4.62        0.65      4.90 o 
   2   1  14       74.17       86.34      7.38 o 
   3   1  14       55.78       65.84      9.77 o 
   4   1  14       73.16       58.91      9.80 o 
   5   1  14        6.34        3.58      9.26 o 
   6   1  14       41.74       64.91     10.97 o 
  -6   2  14       21.10       29.08      9.40 o 
  -5   2  14       10.89        8.74      4.54 o 
  -4   2  14       19.10       23.28      4.48 o 
  -3   2  14       68.23       70.69      5.45 o 
  -2   2  14       51.74       57.70      4.93 o 
  -1   2  14        3.70        3.94      7.50 o 
   0   2  14       19.74       24.39      5.05 o 
   1   2  14      145.61      143.14     10.13 o 
   2   2  14      107.03      115.46      7.21 o 
   3   2  14       29.43       32.29      5.37 o 
   4   2  14       76.22       67.44      7.40 o 
   5   2  14       50.76       58.46     10.68 o 
  -8   3  14        0.35      -10.48     10.48 o 
  -7   3  14        2.61       -9.33      9.33 o 
  -6   3  14        1.14       -0.24      9.17 o 
  -5   3  14       26.02       17.90      9.60 o 
  -4   3  14       24.72       28.68      9.44 o 
  -3   3  14       33.57       37.83      8.86 o 
  -2   3  14       11.01       17.46      7.93 o 
  -1   3  14        1.36       -6.97      6.97 o 
   0   3  14       56.10       70.70      9.48 o 
   1   3  14       53.03       60.15      9.06 o 
   2   3  14       98.57      101.89      7.96 o 
   3   3  14       86.43       96.63     11.46 o 
   4   3  14       21.01       14.82      7.69 o 
   5   3  14        7.15       -1.62      8.08 o 
   6   3  14        4.75        3.76      8.78 o 
  -7   4  14        1.40        9.66     11.33 o 
  -6   4  14        8.63        2.02     10.89 o 
  -5   4  14       10.32       -2.76     10.37 o 
  -4   4  14        4.62        6.02      9.15 o 
  -3   4  14       28.56       12.22      8.84 o 
  -2   4  14       18.65       13.71      8.42 o 
  -1   4  14        0.51        3.24      8.17 o 
   0   4  14       49.68       43.49      9.15 o 
   1   4  14       53.21       51.69      9.31 o 
   2   4  14       64.42       73.39      7.56 o 
   3   4  14       12.44       14.75      8.40 o 
   4   4  14       14.98       17.19      8.95 o 
   5   4  14        8.51       14.53      8.48 o 
  -5   5  14        8.43        0.64      9.57 o 
  -4   5  14        2.51       12.59     10.24 o 
  -3   5  14        4.42        1.64      9.09 o 
  -2   5  14        2.36       -2.95      8.73 o 
  -1   5  14       43.11       40.30     10.46 o 
   0   5  14        4.73        8.46      9.09 o 
   1   5  14       23.53       21.32      9.31 o 
   2   5  14        4.44        3.60      6.26 o 
   3   5  14       16.31       21.21      9.48 o 
  -2   6  14       36.48       35.14     10.79 o 
  -1   6  14       19.19       22.26     10.73 o 
   0   6  14       49.84       70.92     12.08 o 
  -4  -5  15       16.59       18.65      9.35 o 
  -3  -5  15       11.68       10.32      6.34 o 
  -2  -5  15       13.23        3.83      6.44 o 
  -1  -5  15        2.41        3.35      6.15 o 
   0  -5  15       33.56       25.59      6.81 o 
   1  -5  15        9.82       12.92      6.43 o 
   2  -5  15       24.29       33.14      7.07 o 
  -6  -4  15        1.59       -4.45     13.13 o 
  -5  -4  15        0.67       -3.20      7.10 o 
  -4  -4  15       13.89       10.46      6.92 o 
  -3  -4  15       18.25       16.33      6.53 o 
  -2  -4  15       22.27       34.78      6.87 o 
  -1  -4  15       21.10       15.18      5.89 o 
   0  -4  15        4.94        1.02      6.14 o 
   1  -4  15       31.60       39.12      6.41 o 
   2  -4  15       24.66       20.02      6.24 o 
   3  -4  15       18.99       22.38      6.99 o 
  -7  -3  15        4.43       -5.87      8.84 o 
  -6  -3  15        2.01       -6.13      7.26 o 
  -5  -3  15        3.24        0.99      7.41 o 
  -4  -3  15        0.91        1.76      7.13 o 
  -3  -3  15       76.68       67.76      7.45 o 
  -2  -3  15        4.72        1.86      5.43 o 
  -1  -3  15       79.07       80.21      7.52 o 
   0  -3  15       38.94       45.95     11.13 o 
   1  -3  15        6.96        9.30      6.99 o 
   2  -3  15       24.52       21.19      6.29 o 
   3  -3  15       21.34       33.67      6.75 o 
   4  -3  15       32.93       28.64      7.20 o 
   5  -3  15       13.26        9.42      7.09 o 
  -8  -2  15        0.20       -9.11      9.11 o 
  -7  -2  15        9.18        5.20      7.13 o 
  -6  -2  15        1.29       -1.38      6.82 o 
  -5  -2  15        2.08       -3.02      6.98 o 
  -4  -2  15       12.05        9.28      6.50 o 
  -3  -2  15       10.22        5.69      6.11 o 
  -2  -2  15      102.08      102.42      9.67 o 
  -1  -2  15       23.42       25.63      6.08 o 
   0  -2  15       89.69       83.43     11.05 o 
   1  -2  15       44.68       47.60      7.40 o 
   2  -2  15       83.80       72.60      7.53 o 
   3  -2  15        3.64        1.29      5.77 o 
   4  -2  15        1.46        6.40      6.12 o 
   5  -2  15       16.32       16.65      6.71 o 
  -8  -1  15        1.54       -7.11      7.11 o 
  -7  -1  15       14.31       17.18      7.70 o 
  -6  -1  15       19.71       18.42      7.48 o 
  -5  -1  15        4.63        0.54      5.91 o 
  -4  -1  15        6.90        6.84      6.34 o 
  -3  -1  15        1.02        3.17      5.99 o 
  -2  -1  15        5.73        7.39      5.32 o 
  -1  -1  15       67.90       67.21      7.09 o 
   0  -1  15      145.13      152.67     11.17 o 
   1  -1  15      105.26      117.23      9.12 o 
   2  -1  15       25.65       29.08      6.26 o 
   3  -1  15       93.03      100.29      8.97 o 
   4  -1  15       31.48       32.63      6.59 o 
   5  -1  15        2.81       16.34      6.70 o 
   6  -1  15       14.81       37.54     11.79 o 
  -8   0  15        2.32        1.28      6.77 o 
  -7   0  15        1.66        2.20      6.60 o 
  -6   0  15       26.85       27.29      6.92 o 
  -5   0  15       86.37       94.00      8.87 o 
  -4   0  15        0.20       -0.68      5.12 o 
  -3   0  15        5.37        5.08      3.63 o 
  -2   0  15        0.76        0.43      5.45 o 
  -1   0  15      211.05      219.19     13.46 o 
   0   0  15       13.25       17.01      5.34 o 
   1   0  15       79.46       80.52      9.17 o 
   2   0  15      112.42      139.42     13.30 o 
   3   0  15        9.60       10.64      5.94 o 
   4   0  15       40.56       60.89     11.29 o 
   5   0  15        4.58        1.82      8.73 o 
   6   0  15        4.90       -0.47      9.71 o 
  -7   1  15       16.31       16.71     10.75 o 
  -6   1  15       20.26       26.97      9.62 o 
  -5   1  15        3.63        5.48      4.12 o 
  -4   1  15       15.81       11.96      4.08 o 
  -3   1  15        0.12       -2.51      3.67 o 
  -2   1  15        6.56        3.63      3.48 o 
  -1   1  15       46.38       62.38      5.88 o 
   0   1  15      149.34      173.70     11.57 o 
   1   1  15      114.82      109.89      8.74 o 
   2   1  15       32.39       33.03      8.91 o 
   3   1  15      101.68      119.75     12.77 o 
   4   1  15       24.01       19.41      9.66 o 
   5   1  15        4.80       15.68     10.46 o 
   6   1  15        9.76        7.38     11.00 o 
  -7   2  15        9.00        9.59     10.19 o 
  -6   2  15        3.11        0.62      9.44 o 
  -5   2  15        0.62       -7.98      8.93 o 
  -4   2  15       11.71       24.20      6.38 o 
  -3   2  15       12.59        6.40      4.39 o 
  -2   2  15       87.69      102.95      9.23 o 
  -1   2  15       23.45       24.67      5.57 o 
   0   2  15       89.63       90.50      7.72 o 
   1   2  15       48.76       39.16      8.89 o 
   2   2  15       93.04       95.60     11.86 o 
   3   2  15        1.73       -5.15      8.64 o 
   4   2  15        3.58       -0.78      9.02 o 
  -7   3  15        4.51       -7.35     10.28 o 
  -6   3  15        2.03       -4.98     10.02 o 
  -5   3  15        3.55       19.88     10.73 o 
  -4   3  15        0.01       -2.58      9.28 o 
  -3   3  15       70.52       78.43     11.35 o 
  -2   3  15        3.34       10.57      8.33 o 
  -1   3  15       94.32       86.05     10.75 o 
   0   3  15       44.81       43.18      8.77 o 
   1   3  15       12.89        1.46      7.20 o 
  -6   4  15        1.31       -3.91     11.42 o 
  -5   4  15        1.42      -10.15     10.40 o 
  -4   4  15       11.37       20.75      9.64 o 
  -3   4  15       13.83       14.15      8.95 o 
  -2   4  15       30.50       36.56     10.39 o 
  -1   4  15       21.10       13.08      8.33 o 
   0   4  15        8.41        4.98      8.11 o 
   1   4  15       22.29       18.50      9.31 o 
   2   4  15       17.10       12.90      9.08 o 
  -4   5  15       14.40        8.42     11.04 o 
  -3   5  15       12.97        8.11     10.37 o 
  -2   5  15       14.20       11.66      9.68 o 
  -1   5  15        4.03        1.58      9.42 o 
   0   5  15       34.11       39.40     10.48 o 
   1   5  15        6.79        2.56      9.91 o 
   2   5  15       22.47       27.08     10.17 o 
  -4  -4  16        0.66       -6.69      6.69 o 
  -3  -4  16        5.43       10.63      6.71 o 
  -2  -4  16       10.52       14.64      6.66 o 
  -1  -4  16       11.90       14.53      6.73 o 
   0  -4  16       48.26       49.81      7.76 o 
   1  -4  16       15.45       19.27      6.99 o 
   2  -4  16       31.67       42.65      7.71 o 
  -6  -3  16        5.63       -1.16      7.99 o 
  -5  -3  16       14.15       10.47      7.32 o 
  -4  -3  16       22.78       27.04      8.07 o 
  -3  -3  16        1.18        4.95      6.52 o 
  -2  -3  16        5.83       -1.75      6.19 o 
  -1  -3  16       11.02       15.53      6.28 o 
   0  -3  16       43.25       52.95      7.46 o 
   1  -3  16       22.95       28.91      6.66 o 
   2  -3  16        8.43       18.22      6.69 o 
   3  -3  16       36.67       30.61      7.21 o 
  -7  -2  16        6.59        5.72      8.25 o 
  -6  -2  16        8.19        7.45      9.76 o 
  -5  -2  16       16.76       15.11      7.54 o 
  -4  -2  16       25.84       23.23      6.64 o 
  -3  -2  16       13.93        5.57      6.76 o 
  -2  -2  16       29.22       38.68      6.83 o 
  -1  -2  16        7.70        8.32      5.77 o 
   0  -2  16        7.54        8.77      6.02 o 
   1  -2  16       49.13       49.49      7.03 o 
   2  -2  16       48.86       52.98      7.51 o 
   3  -2  16       11.40       21.21      7.25 o 
   4  -2  16       31.76       38.90      7.77 o 
  -7  -1  16        3.49       -7.09      7.09 o 
  -6  -1  16        4.25       -0.34      6.77 o 
  -5  -1  16        7.92        4.65      6.68 o 
  -4  -1  16        0.76       -4.50      9.76 o 
  -3  -1  16       91.78      100.91      9.07 o 
  -2  -1  16       19.75       16.14      6.34 o 
  -1  -1  16       61.46       60.70      7.53 o 
   0  -1  16       64.56       67.93     12.14 o 
   1  -1  16        6.10       10.05      6.07 o 
   2  -1  16        1.14        6.87      6.26 o 
   3  -1  16       10.43        4.17      9.35 o 
   4  -1  16       17.31       14.45      6.83 o 
   5  -1  16       29.48       32.83     11.48 o 
  -7   0  16       21.04       23.39      7.96 o 
  -6   0  16        0.44       -6.76      6.76 o 
  -5   0  16        5.90       -3.18      6.95 o 
  -4   0  16        4.82        1.40      6.38 o 
  -3   0  16        6.94        1.27      5.91 o 
  -2   0  16      209.72      257.36     15.80 o 
  -1   0  16       16.09       16.32      5.89 o 
   0   0  16       34.84       30.03      6.34 o 
   1   0  16        5.18        4.06      5.90 o 
   2   0  16       19.54       23.71      6.47 o 
   3   0  16       12.22        8.17      8.82 o 
   4   0  16        1.56        0.71      8.53 o 
   5   0  16       17.69       12.30     10.69 o 
  -6   1  16        3.54        3.20      7.14 o 
  -5   1  16        8.26       10.64      6.40 o 
  -4   1  16        0.88        1.04      6.16 o 
  -3   1  16       94.74      116.36      7.41 o 
  -2   1  16       22.95       18.02      6.47 o 
  -1   1  16       73.26       82.97     11.08 o 
   0   1  16       60.31       69.61     10.68 o 
   1   1  16        1.63       -8.15      8.64 o 
   2   1  16        1.22       -2.55      9.39 o 
   3   1  16        3.63        0.82      8.46 o 
   4   1  16       17.03       21.81      9.35 o 
   5   1  16       30.93       35.21     11.79 o 
  -7   2  16        6.62       -6.80     10.20 o 
  -6   2  16        5.30       -7.58     10.08 o 
  -5   2  16       12.24        9.26     10.15 o 
  -4   2  16       29.39       28.03      9.89 o 
  -3   2  16       11.75       13.96      6.01 o 
  -2   2  16       42.61       62.84      7.19 o 
  -1   2  16       11.36        1.51      8.15 o 
   0   2  16        5.66        4.04      9.06 o 
   1   2  16       48.45       62.22     11.04 o 
   2   2  16       39.06       57.93     11.35 o 
   3   2  16       12.92       15.62      9.95 o 
  -6   3  16        4.44       10.64     11.11 o 
  -5   3  16       14.77        3.66     10.77 o 
  -4   3  16       20.47       34.63     10.80 o 
  -3   3  16        1.58        3.95      9.17 o 
  -2   3  16        8.67        9.64      8.86 o 
  -1   3  16        6.05        4.49      8.15 o 
  -4   4  16        0.56        8.44     10.44 o 
  -3   4  16        7.55        2.27     10.19 o 
  -2   4  16        8.78       10.19      9.02 o 
  -1   4  16       11.89        6.07      9.48 o 
   0   4  16       46.72       56.80     10.95 o 
   1   4  16       16.06       32.72      9.84 o 
  -4  -3  17        0.27       -6.96      6.96 o 
  -3  -3  17       27.46       32.59     11.87 o 
  -2  -3  17       16.26       14.07      7.56 o 
  -1  -3  17       40.84       47.92      7.86 o 
   0  -3  17       24.19       28.44      7.31 o 
   1  -3  17        1.91        0.32      6.76 o 
   2  -3  17       13.76       13.24      9.49 o 
  -5  -2  17       28.79       38.14      8.13 o 
  -4  -2  17        2.87       -6.99      6.99 o 
  -3  -2  17       14.67        2.43      6.99 o 
  -2  -2  17       61.64       69.32      8.83 o 
  -1  -2  17       18.04        2.84      6.68 o 
   0  -2  17       19.04       10.49      7.23 o 
   1  -2  17        3.38       14.75      6.85 o 
   2  -2  17        5.40       -1.15      6.74 o 
   3  -2  17       31.85       33.76      7.41 o 
  -6  -1  17        7.38        7.33      7.69 o 
  -5  -1  17        5.47       -2.77     13.45 o 
  -4  -1  17       59.26       64.90     13.19 o 
  -3  -1  17       22.77       22.93      6.95 o 
  -2  -1  17        0.70       -4.27      6.22 o 
  -1  -1  17       11.35       10.54      6.76 o 
   0  -1  17       18.06       21.91      6.96 o 
   1  -1  17       44.35       59.77      7.90 o 
   2  -1  17       11.41       15.75      7.29 o 
   3  -1  17        7.44        7.61      7.06 o 
  -6   0  17        0.10       -1.69      7.34 o 
  -5   0  17       29.21       34.24      7.48 o 
  -4   0  17        0.49       -4.62      6.92 o 
  -3   0  17       28.83       26.35      6.86 o 
  -2   0  17        8.09        7.37      6.97 o 
  -1   0  17        1.43        0.89      6.41 o 
   0   0  17       66.44       86.48     12.40 o 
   1   0  17        1.01       -4.44      8.58 o 
   2   0  17       39.29       33.52     10.95 o 
   3   0  17        4.29       11.28     10.66 o 
   4   0  17        0.26       -4.86     10.37 o 
  -6   1  17        8.14       -3.60     10.22 o 
  -5   1  17        6.14        7.16      7.11 o 
  -4   1  17       64.44       77.75     13.26 o 
  -3   1  17       14.93       17.59      9.79 o 
  -2   1  17        1.58        6.27     10.22 o 
  -1   1  17        8.15       27.01     10.39 o 
   0   1  17       19.15       29.43      9.71 o 
   1   1  17       44.17       60.48     11.80 o 
   2   1  17       10.88       22.95     10.82 o 
   3   1  17        7.83        1.73      9.02 o 
  -5   2  17       32.61       23.15     11.37 o 
  -4   2  17        2.11        1.29      9.40 o 
  -4   3  17        0.71       -3.60      9.53 o 
  -3   3  17       29.38       20.61      9.49 o 
  -2   3  17       15.77       17.86      9.39 o 
  -3  -2  18       20.34       15.15      7.77 o 
  -2  -2  18        1.37       -1.55      7.13 o 
  -1  -2  18        9.93       13.25     12.59 o 
   0  -2  18       14.08       20.97      7.38 o 
   1  -2  18        0.33        1.46      7.24 o 
  -4  -1  18       17.71       19.11     11.85 o 
  -3  -1  18        0.17        5.88      7.02 o 
  -2  -1  18       35.78       38.48      8.30 o 
  -1  -1  18       11.32       17.13      7.33 o 
   0  -1  18        6.22       11.98      9.54 o 
   1  -1  18        4.91        4.13      7.71 o 
   2  -1  18        3.63        2.28      7.26 o 
  -5   0  18        2.38        3.87     11.60 o 
  -4   0  18        0.13       -2.56     11.44 o 
  -3   0  18       12.34       -3.09     10.93 o 
  -2   0  18       23.61       34.99     10.79 o 
  -1   0  18       17.56       31.70     11.60 o 
   0   0  18        7.95       18.57     11.15 o 
   1   0  18        0.05        5.38      9.60 o 
   2   0  18        7.42       18.35     11.57 o 
  -4   1  18       14.63        9.44     11.46 o 
  -3   1  18        0.79        8.49     10.95 o 
  -2   1  18       37.43       43.21     12.10 o 
  -1   1  18       12.60        5.42      9.64 o 
   0   1  18        6.37        6.46      9.91 o 
   1   1  18        3.04        5.29      9.68 o 
   2   1  18        4.70        6.53     10.93 o 
                                                 
